# Supplementary material for: Confidence-based Somatic Mutation Evaluation and Prioritization
Source: PLoS Comput Biol. 2012 Sep 27;8(9):e1002714. doi: 10.1371/journal.pcbi.1002714 (PMC3459886; doi:10.1371/journal.pcbi.1002714)
Supplement: Dataset S1 — 12,460 somatic mutations found in triplicate samples. (XLS) [file pcbi.1002714.s001.xls]

## Sheet: Tabelle1
Mutation position	Reference allele	Alternative allele 1	Alternative allele 2 (*=same as reference allele)	FDR	GATK	SAMtools	SomaticSNiPer
chr10:75959430	C	G	*	0	TRUE	FALSE	FALSE
chr7:115162707	T	G	*	0	TRUE	TRUE	TRUE
chr6:103599204	T	A	*	0	FALSE	TRUE	TRUE
chr6:124470005	C	G	*	0	TRUE	FALSE	TRUE
chr5:15219906	T	G		0	TRUE	TRUE	TRUE
chr5:15220034	A	C		0	TRUE	TRUE	TRUE
chr2:83757995	T	A	*	0	TRUE	FALSE	TRUE
chr2:98507291	G	A	*	0	FALSE	TRUE	TRUE
chr2:98507298	G	T	*	0	FALSE	FALSE	TRUE
chr2:98507299	A	T	*	0	FALSE	FALSE	TRUE
chr2:98507300	A	T	*	0	FALSE	FALSE	TRUE
chr2:98507414	T	A	*	0	FALSE	FALSE	TRUE
chr2:98507429	A	T	*	0	FALSE	FALSE	TRUE
chr2:98507452	G	T	*	0	FALSE	FALSE	TRUE
chr11:49308175	G	A	*	0.012862	TRUE	FALSE	TRUE
chr9:108717008	G	C	*	0.012862	TRUE	FALSE	TRUE
chr15:82832067	C	A	*	0.0128745	TRUE	FALSE	FALSE
chr7:93614256	T	A	*	0.012887	TRUE	FALSE	TRUE
chr6:58257672	T	G	*	0.012887	TRUE	FALSE	FALSE
chr6:89926735	A	G	*	0.012887	TRUE	FALSE	TRUE
chr5:15032997	C	T	*	0.012887	TRUE	FALSE	FALSE
chr12:116482614	C	T	*	0.0129121	TRUE	FALSE	FALSE
chr11:4824774	C	T	*	0.0129121	TRUE	FALSE	TRUE
chr17:34825938	T	A	*	0.0129121	TRUE	FALSE	FALSE
chr17:56740841	A	T	*	0.0129121	TRUE	FALSE	TRUE
chr15:82485080	C	A	*	0.0129121	TRUE	FALSE	FALSE
chr7:49611995	T	G	*	0.0129121	TRUE	FALSE	TRUE
chr7:53890761	A	C	*	0.0129121	TRUE	FALSE	FALSE
chr6:69450640	A	C	*	0.0129121	TRUE	FALSE	TRUE
chr6:70385105	G	A	*	0.0129121	TRUE	FALSE	FALSE
chr6:90079072	G	A	*	0.0129121	TRUE	FALSE	FALSE
chr6:123258357	T	G	*	0.0129121	TRUE	FALSE	FALSE
chr6:132843736	G	A	*	0.0129121	TRUE	FALSE	TRUE
chr4:140659334	C	G	*	0.0129121	TRUE	FALSE	FALSE
chr3:95973747	A	G	*	0.0129121	TRUE	FALSE	TRUE
chr2:23011138	A	G	*	0.0129121	TRUE	FALSE	FALSE
chr2:87415837	T	C	*	0.0129121	TRUE	FALSE	FALSE
chr2:147106461	T	C	*	0.0129121	TRUE	FALSE	TRUE
chr12:116170506	A	C	*	0.013314	TRUE	FALSE	FALSE
chr7:134542552	C	A	*	0.0133273	TRUE	FALSE	FALSE
chr2:19415863	C	T	*	0.0133273	TRUE	FALSE	FALSE
chr1:21447610	G	A	*	0.013449	TRUE	FALSE	FALSE
chr11:6255430	A	C	*	0.0134626	TRUE	FALSE	TRUE
chr11:83129874	C	T	*	0.0134626	TRUE	FALSE	FALSE
chr17:32810947	G	A	*	0.0134626	TRUE	FALSE	TRUE
chr7:12738063	A	C	*	0.0134626	TRUE	FALSE	TRUE
chr7:51455675	G	A	*	0.0134626	TRUE	FALSE	TRUE
chr7:51771424	C	T	*	0.0134626	TRUE	FALSE	FALSE
chr7:88067954	C	T	*	0.0134626	TRUE	FALSE	TRUE
chr6:123587368	G	A	*	0.0134626	TRUE	FALSE	TRUE
chr6:123587369	A	G	*	0.0134626	TRUE	FALSE	TRUE
chr2:88841995	C	A	*	0.0134626	TRUE	FALSE	TRUE
chr1:134963619	C	T	*	0.0134626	TRUE	FALSE	FALSE
chr3:3792371	A	G	*	0.0137274	TRUE	FALSE	FALSE
chr6:83057053	C	G	*	0.013754	TRUE	FALSE	FALSE
chr7:14389487	G	C	*	0.0137702	TRUE	FALSE	FALSE
chr6:48363358	G	T	*	0.0137702	TRUE	FALSE	TRUE
chr6:57108975	T	G	*	0.0137702	TRUE	FALSE	TRUE
chr11:53809376	A	G	*	0.0138276	TRUE	FALSE	FALSE
chr11:114848609	T	C	*	0.0138276	TRUE	FALSE	FALSE
chr17:19516265	C	A	*	0.0138276	TRUE	FALSE	FALSE
chr15:75918759	T	A	*	0.0138276	TRUE	FALSE	TRUE
chr15:99776425	T	C	*	0.0138276	TRUE	FALSE	FALSE
chr14:43688840	A	T	*	0.0138276	TRUE	FALSE	FALSE
chr6:58405561	A	G	*	0.0138276	TRUE	FALSE	TRUE
chr6:119430434	G	C	*	0.0138276	TRUE	FALSE	TRUE
chr6:130231886	A	C	*	0.0138276	TRUE	FALSE	FALSE
chr5:125567210	C	T	*	0.0138276	TRUE	FALSE	TRUE
chr1:118351540	A	C	*	0.0138276	TRUE	FALSE	FALSE
chr1:129787642	T	A	*	0.0138276	TRUE	FALSE	TRUE
chr9:38331444	T	G	*	0.0138276	TRUE	FALSE	FALSE
chr8:94883395	C	G	*	0.0138276	TRUE	FALSE	TRUE
chr6:94770625	C	T	*	0.0139609	TRUE	FALSE	FALSE
chr6:69526353	G	A	*	0.0139926	TRUE	FALSE	FALSE
chr6:78321168	T	G	*	0.0139926	TRUE	FALSE	TRUE
chr4:17978787	T	A	*	0.0140085	TRUE	FALSE	FALSE
chr4:116493438	G	C	*	0.0140085	TRUE	FALSE	FALSE
chr3:19117535	C	T	*	0.0140085	TRUE	FALSE	FALSE
chr13:29869105	G	C	*	0.0140245	TRUE	FALSE	FALSE
chr12:30669489	G	A	*	0.0140245	TRUE	FALSE	FALSE
chr12:58807685	C	T	*	0.0140245	TRUE	FALSE	FALSE
chr12:89377246	T	A	*	0.0140245	TRUE	FALSE	TRUE
chr12:115975279	C	T	*	0.0140245	TRUE	FALSE	TRUE
chr12:116073993	T	G	*	0.0140245	TRUE	FALSE	FALSE
chr12:116770761	G	A	*	0.0140245	TRUE	FALSE	FALSE
chr11:3159229	T	C	*	0.0140245	TRUE	FALSE	FALSE
chr11:4802081	G	T	*	0.0140245	TRUE	FALSE	TRUE
chr11:6216897	T	G	*	0.0140245	TRUE	FALSE	TRUE
chr11:11523874	T	G	*	0.0140245	TRUE	FALSE	FALSE
chr11:34512225	T	C	*	0.0140245	TRUE	FALSE	TRUE
chr11:48680269	G	A	*	0.0140245	TRUE	FALSE	FALSE
chr11:50050502	A	C	*	0.0140245	TRUE	FALSE	TRUE
chr11:75338992	C	T	*	0.0140245	TRUE	FALSE	TRUE
chr11:81849093	G	T	*	0.0140245	TRUE	FALSE	FALSE
chr11:84052569	T	C	*	0.0140245	TRUE	FALSE	FALSE
chr11:99280839	A	C	*	0.0140245	TRUE	FALSE	FALSE
chr10:70421478	A	C	*	0.0140245	TRUE	FALSE	FALSE
chr10:74796096	T	A	*	0.0140245	TRUE	FALSE	FALSE
chr10:88113128	G	T	*	0.0140245	TRUE	FALSE	TRUE
chr17:31663654	A	C	*	0.0140245	TRUE	FALSE	FALSE
chr17:32832151	C	T	*	0.0140245	TRUE	FALSE	FALSE
chr17:56650895	G	C	*	0.0140245	TRUE	FALSE	FALSE
chr17:56650921	C	T	*	0.0140245	TRUE	FALSE	TRUE
chr17:56792912	G	A	*	0.0140245	TRUE	FALSE	FALSE
chr15:78798582	C	T	*	0.0140245	TRUE	FALSE	TRUE
chr15:92170115	A	G	*	0.0140245	TRUE	FALSE	TRUE
chr15:102865194	A	T	*	0.0140245	TRUE	FALSE	FALSE
chr19:39813953	C	T	*	0.0140245	TRUE	FALSE	TRUE
chr7:6522943	G	A	*	0.0140245	TRUE	FALSE	TRUE
chr7:51372251	C	G	*	0.0140245	TRUE	FALSE	FALSE
chr7:93874464	T	G	*	0.0140245	TRUE	FALSE	FALSE
chr7:112029782	C	T	*	0.0140245	TRUE	FALSE	FALSE
chr6:5441647	T	G	*	0.0140245	TRUE	FALSE	FALSE
chr6:5734380	T	C	*	0.0140245	TRUE	FALSE	FALSE
chr6:38344956	T	C	*	0.0140245	TRUE	FALSE	TRUE
chr6:41811782	C	T	*	0.0140245	TRUE	FALSE	TRUE
chr6:42767685	G	T	*	0.0140245	TRUE	FALSE	FALSE
chr6:42847151	A	T	*	0.0140245	TRUE	FALSE	TRUE
chr6:68468952	T	A	*	0.0140245	TRUE	FALSE	FALSE
chr6:72977442	A	C	*	0.0140245	TRUE	FALSE	FALSE
chr6:118563362	G	C	*	0.0140245	TRUE	FALSE	FALSE
chr6:125589509	T	C	*	0.0140245	TRUE	FALSE	FALSE
chr6:130427066	C	T	*	0.0140245	TRUE	FALSE	FALSE
chr4:8782039	A	G	*	0.0140245	TRUE	FALSE	FALSE
chr4:141178031	T	G	*	0.0140245	TRUE	FALSE	FALSE
chr3:87491987	G	C	*	0.0140245	TRUE	FALSE	FALSE
chr3:142292979	G	A	*	0.0140245	TRUE	FALSE	TRUE
chr2:51483831	C	A	*	0.0140245	TRUE	FALSE	FALSE
chr2:84298137	T	G	*	0.0140245	TRUE	FALSE	TRUE
chr2:111069504	C	T	*	0.0140245	TRUE	FALSE	FALSE
chr2:119836610	G	T	*	0.0140245	TRUE	FALSE	FALSE
chr2:142896716	A	C	*	0.0140245	TRUE	FALSE	TRUE
chr2:155828192	G	A	*	0.0140245	TRUE	FALSE	FALSE
chr1:20574249	C	T	*	0.0140245	TRUE	FALSE	FALSE
chr1:22278667	C	G	*	0.0140245	TRUE	FALSE	FALSE
chr1:132086469	A	T	*	0.0140245	TRUE	FALSE	FALSE
chr1:137198412	G	C	*	0.0140245	TRUE	FALSE	FALSE
chr1:162975218	T	G	*	0.0140245	TRUE	FALSE	TRUE
chr1:175836166	A	G	*	0.0140245	TRUE	FALSE	TRUE
chr1:195010960	A	G	*	0.0140245	TRUE	FALSE	TRUE
chr1:196590733	A	G	*	0.0140245	TRUE	FALSE	TRUE
chr9:18749865	G	A	*	0.0140245	TRUE	FALSE	FALSE
chr9:38826374	A	C	*	0.0140245	TRUE	FALSE	FALSE
chr8:19447541	A	C	*	0.0140245	TRUE	FALSE	TRUE
chr8:95713340	G	A	*	0.0140245	TRUE	FALSE	TRUE
chr17:18463367	A	C	*	0.0140474	TRUE	FALSE	TRUE
chr7:24713501	A	G	*	0.0140622	TRUE	FALSE	TRUE
chr9:102981857	C	A	*	0.0140772	TRUE	FALSE	TRUE
chr6:83005895	G	C	*	0.0141372	TRUE	FALSE	TRUE
chr6:119568904	C	A	*	0.0141372	TRUE	FALSE	TRUE
chr8:89183482	T	G	*	0.0141372	TRUE	FALSE	TRUE
chr12:75416598	G	A	*	0.0141978	TRUE	FALSE	TRUE
chr15:38149429	A	G	*	0.0141978	TRUE	FALSE	TRUE
chr6:121820624	T	C	*	0.0141978	TRUE	FALSE	FALSE
chr17:18734330	T	A	*	0.0143359	TRUE	FALSE	TRUE
chr9:39065456	G	A	*	0.0143359	TRUE	FALSE	TRUE
chr11:16908545	G	T	*	0.0143514	TRUE	FALSE	TRUE
chr10:39690213	C	A	*	0.0143514	TRUE	FALSE	TRUE
chr7:13360442	G	A	*	0.0143514	TRUE	FALSE	TRUE
chr7:19402259	G	A	*	0.0143514	TRUE	FALSE	TRUE
chr6:129134917	A	C	*	0.0143514	TRUE	FALSE	TRUE
chr3:98657255	T	C	*	0.0143514	TRUE	FALSE	TRUE
chr2:104378378	A	G	*	0.0143514	TRUE	FALSE	TRUE
chr1:17081522	T	A	*	0.0143514	TRUE	FALSE	TRUE
chr13:33985792	G	A	*	0.0143825	TRUE	FALSE	TRUE
chr13:55161534	T	C	*	0.0143825	TRUE	FALSE	TRUE
chr17:52598020	G	T	*	0.0143825	TRUE	FALSE	FALSE
chr19:56875524	G	A	*	0.0143825	TRUE	FALSE	TRUE
chr7:115420854	T	G	*	0.0143825	TRUE	FALSE	TRUE
chr6:41254923	C	A	*	0.0143825	TRUE	FALSE	TRUE
chr6:92102283	G	A	*	0.0143825	TRUE	FALSE	TRUE
chr6:119431361	T	C	*	0.0143825	TRUE	FALSE	TRUE
chr2:31866743	T	C	*	0.0143825	TRUE	FALSE	FALSE
chr8:93744078	A	T	*	0.0143825	TRUE	FALSE	FALSE
chr3:129593298	C	T	*	0.0145084	TRUE	FALSE	FALSE
chr15:52938945	T	C	*	0.0145862	TRUE	FALSE	TRUE
chr2:121866856	T	G	*	0.0145862	TRUE	FALSE	FALSE
chr12:75339438	T	C	*	0.0145882	TRUE	FALSE	FALSE
chr11:98707209	C	G	*	0.0145882	TRUE	FALSE	TRUE
chr11:114787348	A	C	*	0.0145882	TRUE	FALSE	FALSE
chr10:80181982	T	C	*	0.0145882	TRUE	FALSE	TRUE
chr17:25884012	C	G	*	0.0145882	TRUE	FALSE	FALSE
chr7:147689704	A	C	*	0.0145882	TRUE	FALSE	FALSE
chr5:32087915	G	C	*	0.0145882	TRUE	FALSE	FALSE
chr5:76734494	T	G	*	0.0145882	TRUE	FALSE	TRUE
chr3:40554783	T	G	*	0.0145882	TRUE	FALSE	TRUE
chr2:130480478	C	T	*	0.0145882	TRUE	FALSE	FALSE
chr11:5771648	A	T	*	0.0146003	TRUE	FALSE	FALSE
chr5:14913508	G	A		0.0146285	TRUE	FALSE	FALSE
chr12:115885131	C	A	*	0.0146426	TRUE	FALSE	FALSE
chr12:116216296	A	G	*	0.0146426	TRUE	FALSE	FALSE
chr11:99296709	C	A	*	0.0146426	TRUE	FALSE	TRUE
chr6:69651169	T	G	*	0.0146426	TRUE	FALSE	FALSE
chrX:76753233	T	G	*	0.0148663	TRUE	FALSE	FALSE
chr13:38591015	C	T	*	0.0148663	TRUE	FALSE	FALSE
chr17:12807642	G	A	*	0.0149838	TRUE	FALSE	TRUE
chr7:147838697	G	A	*	0.0150178	TRUE	FALSE	TRUE
chr6:28397105	C	A	*	0.0150178	TRUE	FALSE	FALSE
chr1:175571277	A	G	*	0.0150178	TRUE	FALSE	TRUE
chr12:10159990	G	A	*	0.0151033	TRUE	FALSE	TRUE
chr10:39959614	G	C	*	0.0151033	TRUE	FALSE	TRUE
chr2:69761005	T	G	*	0.0151033	TRUE	FALSE	TRUE
chr11:98286579	C	T	*	0.0152227	TRUE	FALSE	FALSE
chr10:76536592	A	T	*	0.0152422	TRUE	FALSE	TRUE
chr4:112289352	A	T	*	0.0152422	TRUE	FALSE	FALSE
chr4:119331343	C	T	*	0.0152422	TRUE	FALSE	FALSE
chr1:89740642	A	C	*	0.0152422	TRUE	FALSE	FALSE
chr9:95038450	T	C	*	0.0152422	TRUE	FALSE	FALSE
chr12:114689104	A	C	*	0.0153599	TRUE	FALSE	FALSE
chr10:42644008	T	G	*	0.0153599	TRUE	FALSE	TRUE
chr4:45898029	C	T	*	0.0153599	TRUE	FALSE	FALSE
chr12:114545464	T	C	*	0.0154357	TRUE	FALSE	TRUE
chr12:116276709	C	A	*	0.0154357	TRUE	FALSE	FALSE
chr17:33028386	C	T	*	0.0154357	TRUE	FALSE	TRUE
chr15:97809572	C	T	*	0.0154357	TRUE	FALSE	TRUE
chr15:101305807	C	A	*	0.0154357	TRUE	FALSE	TRUE
chr7:14389481	C	A	*	0.0154357	TRUE	FALSE	FALSE
chr6:41563587	C	T	*	0.0154357	TRUE	FALSE	TRUE
chr6:49367395	C	T	*	0.0154357	TRUE	FALSE	FALSE
chr6:124115660	T	C	*	0.0154357	TRUE	FALSE	FALSE
chr6:124530510	G	T	*	0.0154357	TRUE	FALSE	TRUE
chr6:135690917	C	G	*	0.0154357	TRUE	FALSE	FALSE
chr6:136779937	A	G	*	0.0154357	TRUE	FALSE	FALSE
chr4:145037718	C	T	*	0.0154357	TRUE	FALSE	FALSE
chr1:118325377	C	A	*	0.0154357	TRUE	FALSE	FALSE
chr10:102649937	T	A	*	0.0154644	TRUE	FALSE	FALSE
chr6:23024595	G	A	*	0.0155788	TRUE	FALSE	FALSE
chr1:176996670	A	G	*	0.0155788	TRUE	FALSE	TRUE
chr12:117368513	T	G	*	0.0156376	TRUE	FALSE	TRUE
chr10:23757409	G	T	*	0.0156376	TRUE	FALSE	TRUE
chr17:42935527	A	C	*	0.0156376	TRUE	FALSE	TRUE
chr2:32679120	G	A	*	0.0156376	TRUE	FALSE	TRUE
chr11:49273958	T	G	*	0.0156679	TRUE	FALSE	TRUE
chr6:35221797	A	G	*	0.0156679	TRUE	FALSE	FALSE
chr1:136086077	A	G	*	0.0156679	TRUE	FALSE	FALSE
chr9:123892683	T	G	*	0.0156914	TRUE	FALSE	FALSE
chr11:106667501	A	T	*	0.0157341	TRUE	FALSE	TRUE
chr17:58433470	T	G	*	0.015749	TRUE	FALSE	TRUE
chr6:3664605	T	A	*	0.015749	TRUE	FALSE	TRUE
chr5:146789286	A	G	*	0.015749	TRUE	FALSE	TRUE
chr4:61493806	C	T	*	0.015749	TRUE	FALSE	TRUE
chr17:3461777	T	G	*	0.0157574	TRUE	FALSE	TRUE
chr6:134934204	C	G	*	0.0157574	TRUE	FALSE	FALSE
chr3:108504576	T	A	*	0.0157574	TRUE	FALSE	FALSE
chr5:42200003	C	G	*	0.0157603	TRUE	FALSE	FALSE
chr9:105813399	T	C	*	0.0157627	TRUE	FALSE	TRUE
chr13:18931502	T	C	*	0.0158105	TRUE	FALSE	FALSE
chr18:62818328	T	C	*	0.0158105	TRUE	FALSE	FALSE
chr4:148275782	C	T	*	0.0158105	TRUE	FALSE	FALSE
chr15:31412530	A	C	*	0.0158526	TRUE	FALSE	FALSE
chr7:118173738	T	C	*	0.0158526	TRUE	FALSE	TRUE
chr9:51432072	G	A	*	0.0158526	TRUE	FALSE	FALSE
chr13:66330048	C	T	*	0.0158828	TRUE	FALSE	FALSE
chr11:11303968	C	A	*	0.0158828	TRUE	FALSE	FALSE
chr17:32295597	C	G	*	0.0158828	TRUE	FALSE	FALSE
chr15:80786522	A	C	*	0.0158828	TRUE	FALSE	TRUE
chr15:103125063	T	G	*	0.0158828	TRUE	FALSE	FALSE
chr6:78376877	C	A	*	0.0158828	TRUE	FALSE	TRUE
chr6:121893533	C	A	*	0.0158828	TRUE	FALSE	FALSE
chr4:120231176	G	A	*	0.0158828	TRUE	FALSE	FALSE
chr8:111475257	A	C	*	0.0158828	TRUE	FALSE	FALSE
chr13:66355569	T	G	*	0.0158858	TRUE	FALSE	TRUE
chr17:18158927	T	C	*	0.0158858	TRUE	FALSE	TRUE
chr12:114371411	C	T	*	0.0159527	TRUE	FALSE	TRUE
chr13:77471617	A	G	*	0.0159767	TRUE	FALSE	FALSE
chr12:106938994	A	G	*	0.0159767	TRUE	FALSE	FALSE
chr11:67105636	C	A	*	0.0159767	TRUE	FALSE	FALSE
chr11:70368861	C	T	*	0.0159767	TRUE	FALSE	TRUE
chr17:38084230	A	G	*	0.0159767	TRUE	FALSE	FALSE
chr17:46381259	A	G	*	0.0159767	TRUE	FALSE	FALSE
chr17:68120422	G	A	*	0.0159767	TRUE	FALSE	TRUE
chr17:90607590	G	A	*	0.0159767	TRUE	FALSE	FALSE
chr15:11187800	C	T	*	0.0159767	TRUE	FALSE	FALSE
chr19:32850541	C	T	*	0.0159767	TRUE	FALSE	FALSE
chr18:36269638	G	A	*	0.0159767	TRUE	FALSE	TRUE
chr7:25260185	G	C	*	0.0159767	TRUE	FALSE	FALSE
chr7:53354067	A	G	*	0.0159767	TRUE	FALSE	FALSE
chr7:70689144	C	T	*	0.0159767	TRUE	FALSE	FALSE
chr7:92860784	C	T	*	0.0159767	TRUE	FALSE	TRUE
chr7:107051166	G	A	*	0.0159767	TRUE	FALSE	FALSE
chr7:111128757	A	C	*	0.0159767	TRUE	FALSE	FALSE
chr7:141490326	G	C	*	0.0159767	TRUE	FALSE	FALSE
chr6:119273546	A	C	*	0.0159767	TRUE	FALSE	FALSE
chr5:134716888	A	C	*	0.0159767	TRUE	FALSE	FALSE
chr4:43682909	G	A	*	0.0159767	TRUE	FALSE	FALSE
chr4:88226440	G	T	*	0.0159767	TRUE	FALSE	FALSE
chr2:37656212	A	G	*	0.0159767	TRUE	FALSE	TRUE
chr2:68101250	A	C	*	0.0159767	TRUE	FALSE	TRUE
chr2:84864920	C	T	*	0.0159767	TRUE	FALSE	FALSE
chr2:89470118	A	G	*	0.0159767	TRUE	FALSE	FALSE
chr2:103921160	G	C	*	0.0159767	TRUE	FALSE	FALSE
chr2:119500957	G	C	*	0.0159767	TRUE	FALSE	FALSE
chr2:172943845	G	A	*	0.0159767	TRUE	FALSE	TRUE
chr1:129814784	T	C	*	0.0159767	TRUE	FALSE	TRUE
chr1:133222256	A	T	*	0.0159767	TRUE	FALSE	TRUE
chr9:53450768	C	A	*	0.0159767	TRUE	FALSE	FALSE
chr9:106105539	G	C	*	0.0159767	TRUE	FALSE	FALSE
chr9:108415951	T	C	*	0.0159767	TRUE	FALSE	FALSE
chr8:14958473	T	C	*	0.0159767	TRUE	FALSE	TRUE
chr8:80741844	C	T	*	0.0159767	TRUE	FALSE	TRUE
chr8:107492122	T	C	*	0.0159767	TRUE	FALSE	TRUE
chr8:123640859	G	C	*	0.0159767	TRUE	FALSE	TRUE
chr10:95015149	C	T	*	0.0159864	TRUE	FALSE	TRUE
chr12:103735728	C	T	*	0.0160202	TRUE	FALSE	FALSE
chr12:104259222	C	A	*	0.0160202	TRUE	FALSE	TRUE
chr17:57542310	T	G	*	0.0160202	TRUE	FALSE	TRUE
chr15:47678827	G	A	*	0.0160202	TRUE	FALSE	FALSE
chr6:32842232	A	G	*	0.0160202	TRUE	FALSE	TRUE
chr6:123907646	C	T	*	0.0160202	TRUE	FALSE	TRUE
chr4:107287620	A	G	*	0.0160202	TRUE	FALSE	TRUE
chr13:4595117	T	G	*	0.0161148	TRUE	FALSE	FALSE
chr17:32496055	T	A	*	0.0161287	TRUE	FALSE	FALSE
chr6:42267397	A	G	*	0.0161287	TRUE	FALSE	FALSE
chr11:67396800	G	C	*	0.0162799	TRUE	FALSE	FALSE
chr15:63636224	G	T	*	0.0162799	TRUE	FALSE	TRUE
chr5:66010225	A	C	*	0.0162799	TRUE	FALSE	TRUE
chr4:60514854	T	G	*	0.0162997	TRUE	FALSE	TRUE
chr12:40806228	C	T	*	0.0163309	TRUE	FALSE	TRUE
chr12:119110884	A	G	*	0.0163309	TRUE	FALSE	TRUE
chr17:18158883	T	C	*	0.0163309	TRUE	FALSE	TRUE
chr17:57359632	G	T	*	0.0163309	TRUE	FALSE	FALSE
chr17:72555147	C	G	*	0.0163309	TRUE	FALSE	FALSE
chr7:87409472	G	C	*	0.0163309	TRUE	FALSE	FALSE
chr6:41304165	C	A	*	0.0163309	TRUE	FALSE	TRUE
chr8:35230828	C	G	*	0.0163309	TRUE	FALSE	TRUE
chrX:12254732	A	C	*	0.0163466	TRUE	FALSE	FALSE
chr13:66195293	G	C	*	0.0163466	TRUE	FALSE	FALSE
chr12:119297981	T	C	*	0.0163466	TRUE	FALSE	FALSE
chr11:87415700	C	G	*	0.0163466	TRUE	FALSE	FALSE
chr11:100832079	G	C	*	0.0163466	TRUE	FALSE	FALSE
chr10:41712664	G	A	*	0.0163466	TRUE	FALSE	FALSE
chr10:86432813	A	G	*	0.0163466	TRUE	FALSE	FALSE
chr10:92177093	G	C	*	0.0163466	TRUE	FALSE	FALSE
chr17:27531781	A	G	*	0.0163466	TRUE	FALSE	FALSE
chr17:27534127	T	G	*	0.0163466	TRUE	FALSE	FALSE
chr17:34973916	T	A	*	0.0163466	TRUE	FALSE	FALSE
chr15:35017397	T	C	*	0.0163466	TRUE	FALSE	FALSE
chr15:86239164	C	G	*	0.0163466	TRUE	FALSE	FALSE
chr14:21259150	C	A	*	0.0163466	TRUE	FALSE	FALSE
chr14:30786630	G	A	*	0.0163466	TRUE	FALSE	TRUE
chr19:4825324	A	C	*	0.0163466	TRUE	FALSE	FALSE
chr19:45368102	G	C	*	0.0163466	TRUE	FALSE	FALSE
chr18:6778596	T	G	*	0.0163466	TRUE	FALSE	FALSE
chr18:21176451	A	C	*	0.0163466	TRUE	FALSE	FALSE
chr18:35101441	A	C	*	0.0163466	TRUE	FALSE	FALSE
chr7:81067040	G	A	*	0.0163466	TRUE	FALSE	FALSE
chr7:87371189	C	G	*	0.0163466	TRUE	FALSE	FALSE
chr7:120290243	C	T	*	0.0163466	TRUE	FALSE	FALSE
chr6:102449412	G	A	*	0.0163466	TRUE	FALSE	FALSE
chr6:124594781	C	A		0.0163466	TRUE	FALSE	FALSE
chr5:14928763	G	A	*	0.0163466	TRUE	FALSE	FALSE
chr5:15518470	C	T	*	0.0163466	TRUE	FALSE	FALSE
chr5:16879734	T	G	*	0.0163466	TRUE	FALSE	FALSE
chr4:122259845	C	T	*	0.0163466	TRUE	FALSE	FALSE
chr4:125842780	G	A	*	0.0163466	TRUE	FALSE	FALSE
chr4:151210047	G	C	*	0.0163466	TRUE	FALSE	FALSE
chr3:67768591	T	A	*	0.0163466	TRUE	FALSE	FALSE
chr3:86723653	G	A	*	0.0163466	TRUE	FALSE	FALSE
chr3:91831759	G	A	*	0.0163466	TRUE	FALSE	FALSE
chr3:91939520	T	A	*	0.0163466	TRUE	FALSE	FALSE
chr3:131881144	C	T	*	0.0163466	TRUE	FALSE	FALSE
chr2:128420208	T	G	*	0.0163466	TRUE	FALSE	FALSE
chr1:60821826	C	T	*	0.0163466	TRUE	FALSE	FALSE
chr1:175658141	A	G	*	0.0163466	TRUE	FALSE	FALSE
chr1:183851621	G	A	*	0.0163466	TRUE	FALSE	FALSE
chr8:23083621	A	G	*	0.0163466	TRUE	FALSE	FALSE
chr8:29599736	G	A	*	0.0163466	TRUE	FALSE	FALSE
chr8:73672134	C	T	*	0.0163466	TRUE	FALSE	FALSE
chr8:78817580	T	C	*	0.0163466	TRUE	FALSE	FALSE
chr8:124468304	A	G	*	0.0163466	TRUE	FALSE	FALSE
chr15:82520319	A	C	*	0.0163544	TRUE	FALSE	TRUE
chr12:52744123	T	C	*	0.0163565	TRUE	FALSE	TRUE
chr19:38127800	T	C	*	0.0163565	TRUE	FALSE	TRUE
chr7:149048119	A	G	*	0.0163565	TRUE	FALSE	TRUE
chr6:6829607	C	A	*	0.0163823	TRUE	FALSE	TRUE
chr6:42250359	C	A	*	0.0163823	TRUE	FALSE	TRUE
chr5:109721670	T	C	*	0.0163823	TRUE	FALSE	TRUE
chr4:140674502	C	A	*	0.0163823	TRUE	FALSE	TRUE
chr2:36308426	T	G	*	0.0163823	TRUE	FALSE	TRUE
chr2:113933834	A	T	*	0.0163823	TRUE	FALSE	FALSE
chr12:116184081	T	C	*	0.0164253	TRUE	FALSE	FALSE
chr15:82520778	T	G	*	0.0164253	TRUE	FALSE	TRUE
chr6:86933878	A	G	*	0.0164253	TRUE	FALSE	FALSE
chr6:123286296	T	C	*	0.0164253	TRUE	FALSE	TRUE
chr1:195067712	T	C	*	0.016457	TRUE	FALSE	FALSE
chr17:34625586	G	T	*	0.0164599	TRUE	FALSE	TRUE
chr2:37126224	A	C	*	0.0164599	TRUE	FALSE	TRUE
chr12:7984695	G	A	*	0.0164968	TRUE	FALSE	FALSE
chr6:36473872	G	T	*	0.0164968	TRUE	FALSE	FALSE
chr6:58633141	G	A	*	0.0164968	TRUE	FALSE	FALSE
chr6:69631807	G	A	*	0.0164968	TRUE	FALSE	FALSE
chr6:132805966	A	G	*	0.0164968	TRUE	FALSE	TRUE
chr3:90191192	A	C	*	0.0164968	TRUE	FALSE	TRUE
chr1:88324311	C	A	*	0.0164968	TRUE	FALSE	TRUE
chr8:125418837	G	A	*	0.0164968	TRUE	FALSE	TRUE
chr10:24611014	C	T	*	0.0165646	TRUE	FALSE	FALSE
chr12:82050640	T	G	*	0.0165727	TRUE	FALSE	FALSE
chr11:87449040	T	C	*	0.0165727	TRUE	FALSE	TRUE
chr11:87588211	C	T	*	0.0165727	TRUE	FALSE	FALSE
chr15:91076193	T	G	*	0.0165727	TRUE	FALSE	FALSE
chr6:85781021	T	C	*	0.0165727	TRUE	FALSE	FALSE
chr3:59133860	C	T	*	0.0165727	TRUE	FALSE	FALSE
chr4:95894201	C	T	*	0.0165851	TRUE	FALSE	TRUE
chr11:80678139	C	A	*	0.016591	TRUE	FALSE	FALSE
chr7:63481959	G	T	*	0.016591	TRUE	FALSE	TRUE
chr6:121296940	G	C	*	0.016591	TRUE	FALSE	FALSE
chr3:53292816	G	A	*	0.016591	TRUE	FALSE	FALSE
chr1:111729972	G	A	*	0.016591	TRUE	FALSE	FALSE
chr1:187136448	C	G	*	0.016591	TRUE	FALSE	FALSE
chr1:192761433	G	A	*	0.016591	TRUE	FALSE	FALSE
chr4:148726900	A	T	*	0.0166174	TRUE	FALSE	FALSE
chr8:71970570	T	C	*	0.0166174	TRUE	FALSE	FALSE
chr6:91449312	A	C	*	0.0167892	TRUE	FALSE	FALSE
chr7:4783250	A	C	*	0.0167988	TRUE	FALSE	FALSE
chr6:57900425	T	G	*	0.0167988	TRUE	FALSE	FALSE
chr6:116212350	A	G	*	0.0167988	TRUE	FALSE	FALSE
chr4:9557862	T	A	*	0.0167988	TRUE	FALSE	FALSE
chr3:68651315	A	C	*	0.0167988	TRUE	FALSE	FALSE
chr1:59124734	G	A	*	0.0167988	TRUE	FALSE	TRUE
chr9:75511078	A	G	*	0.0167988	TRUE	FALSE	FALSE
chrX:75306223	A	C	*	0.0169142	TRUE	FALSE	FALSE
chr4:71339100	C	T	*	0.0169142	TRUE	FALSE	FALSE
chr9:64392570	G	A	*	0.0170547	TRUE	FALSE	FALSE
chr11:48984188	A	G	*	0.0171259	TRUE	FALSE	FALSE
chr6:78321261	A	C	*	0.0171736	TRUE	FALSE	FALSE
chr6:87840180	T	G	*	0.0171736	TRUE	FALSE	FALSE
chr6:123259936	C	A	*	0.0171736	TRUE	FALSE	FALSE
chr6:18095431	T	G	*	0.0171976	TRUE	FALSE	FALSE
chr6:69582236	C	A	*	0.0171976	TRUE	FALSE	FALSE
chr6:122422496	A	C	*	0.0172217	TRUE	FALSE	FALSE
chr13:16730249	T	C	*	0.017392	TRUE	FALSE	FALSE
chr16:91908838	G	C	*	0.017392	TRUE	FALSE	FALSE
chr4:102745154	A	C	*	0.017392	TRUE	FALSE	FALSE
chr9:35360281	G	A	*	0.017392	TRUE	FALSE	FALSE
chr9:110274840	A	G	*	0.017392	TRUE	FALSE	FALSE
chr17:29078169	T	A	*	0.017466	TRUE	FALSE	FALSE
chr6:130330601	T	A	*	0.017466	TRUE	FALSE	FALSE
chr17:28736690	C	A	*	0.0175157	TRUE	FALSE	FALSE
chr6:58444815	A	G	*	0.0175157	TRUE	FALSE	FALSE
chr17:30823395	C	T	*	0.0185589	TRUE	TRUE	TRUE
chr19:56454294	A	C	*	0.0185589	TRUE	TRUE	TRUE
chr7:115209841	C	A	*	0.0185589	TRUE	TRUE	TRUE
chr6:115572945	G	A	*	0.0185589	TRUE	TRUE	TRUE
chr6:128220922	G	C	*	0.0185589	TRUE	TRUE	TRUE
chr3:107476919	A	C	*	0.0185589	TRUE	TRUE	TRUE
chr1:58749119	C	A	*	0.0185589	TRUE	TRUE	TRUE
chr1:77047206	C	A	*	0.0185589	TRUE	TRUE	TRUE
chr11:5771463	C	T	*	0.0187357	TRUE	TRUE	TRUE
chr11:69244295	A	C	*	0.0187357	TRUE	TRUE	TRUE
chr11:102170232	G	A	*	0.0187357	TRUE	TRUE	TRUE
chr7:90006930	T	G	*	0.0187357	TRUE	TRUE	TRUE
chr7:114217919	C	A	*	0.0187357	TRUE	TRUE	TRUE
chr6:83472948	G	A	*	0.0187357	TRUE	TRUE	TRUE
chr5:140619815	C	T	*	0.0187357	TRUE	TRUE	TRUE
chr3:69370389	A	G	*	0.0187357	TRUE	TRUE	TRUE
chr2:129926590	A	G	*	0.0187357	TRUE	TRUE	TRUE
chr1:173150636	A	G	*	0.0187357	TRUE	TRUE	TRUE
chr9:18661826	T	A	*	0.0187357	TRUE	TRUE	TRUE
chr9:22167245	T	C	*	0.0187357	TRUE	TRUE	TRUE
chr9:110534876	G	C	*	0.0187357	TRUE	TRUE	TRUE
chr8:44655052	T	A	*	0.0187357	TRUE	TRUE	TRUE
chr3:88372133	T	C	*	0.01886	TRUE	TRUE	TRUE
chr10:127225889	A	C	*	0.018874	TRUE	TRUE	TRUE
chr1:191476810	A	C	*	0.018874	TRUE	TRUE	TRUE
chr10:77169797	G	A	*	0.0188879	TRUE	TRUE	TRUE
chr10:116793097	T	C	*	0.0188879	TRUE	TRUE	TRUE
chr7:113884657	A	T	*	0.0188879	TRUE	TRUE	TRUE
chr6:131131233	G	A	*	0.0188879	TRUE	TRUE	TRUE
chr8:79834670	T	C	*	0.0188879	TRUE	TRUE	TRUE
chr11:44818100	A	C	*	0.018972	TRUE	TRUE	TRUE
chr10:61724153	A	C	*	0.018972	TRUE	TRUE	TRUE
chr17:34625757	T	A	*	0.018972	TRUE	TRUE	TRUE
chr19:17192436	A	T	*	0.018972	TRUE	TRUE	TRUE
chr19:45714894	A	C	*	0.018972	TRUE	TRUE	TRUE
chr7:51771873	T	C	*	0.018972	TRUE	TRUE	TRUE
chr6:121990903	T	C	*	0.018972	TRUE	TRUE	TRUE
chr5:124449141	A	T	*	0.018972	TRUE	TRUE	TRUE
chr3:58607627	T	G	*	0.018972	TRUE	TRUE	TRUE
chr3:87876637	G	A	*	0.018972	TRUE	TRUE	TRUE
chr1:92681857	A	G	*	0.018972	TRUE	TRUE	TRUE
chr1:137017397	C	T	*	0.018972	TRUE	TRUE	TRUE
chr9:99599477	A	C	*	0.018972	TRUE	TRUE	TRUE
chr8:113539475	T	G	*	0.018972	TRUE	TRUE	TRUE
chr6:107815083	T	G	*	0.0190568	TRUE	TRUE	TRUE
chr2:60083192	T	A	*	0.0190568	TRUE	TRUE	TRUE
chr13:54691485	T	G	*	0.019071	TRUE	TRUE	TRUE
chr13:62335115	C	A	*	0.019071	TRUE	TRUE	TRUE
chr13:74292795	G	A	*	0.019071	TRUE	TRUE	TRUE
chr13:77185740	C	A	*	0.019071	TRUE	TRUE	TRUE
chr13:77898540	T	A	*	0.019071	TRUE	TRUE	TRUE
chr13:94211036	T	A	*	0.019071	TRUE	TRUE	TRUE
chr13:107777239	T	G	*	0.019071	TRUE	TRUE	TRUE
chr12:60394172	T	C	*	0.019071	TRUE	TRUE	TRUE
chr12:77043822	T	G	*	0.019071	TRUE	TRUE	TRUE
chr11:62886983	T	C		0.019071	TRUE	TRUE	TRUE
chr11:70210392	A	G	*	0.019071	TRUE	TRUE	TRUE
chr11:71872253	G	A	*	0.019071	TRUE	TRUE	TRUE
chr11:73052088	C	T	*	0.019071	TRUE	TRUE	TRUE
chr11:76833219	C	T	*	0.019071	TRUE	TRUE	TRUE
chr11:83156217	C	T	*	0.019071	TRUE	TRUE	TRUE
chr11:103061276	A	G	*	0.019071	TRUE	TRUE	TRUE
chr11:107499354	T	C	*	0.019071	TRUE	TRUE	TRUE
chr11:110044159	C	T	*	0.019071	TRUE	TRUE	TRUE
chr11:116150299	A	G	*	0.019071	TRUE	TRUE	TRUE
chr11:116300446	G	T	*	0.019071	TRUE	TRUE	TRUE
chr10:28693562	T	G	*	0.019071	TRUE	TRUE	TRUE
chr10:32803725	A	C	*	0.019071	TRUE	TRUE	TRUE
chr10:59359001	C	A	*	0.019071	TRUE	TRUE	TRUE
chr10:83039486	C	G	*	0.019071	TRUE	TRUE	TRUE
chr17:15680927	C	T	*	0.019071	TRUE	TRUE	TRUE
chr17:23879121	C	T	*	0.019071	TRUE	TRUE	TRUE
chr17:26874012	T	C	*	0.019071	TRUE	TRUE	TRUE
chr17:31456006	A	C	*	0.019071	TRUE	TRUE	TRUE
chr17:37863964	G	T	*	0.019071	TRUE	TRUE	TRUE
chr17:83355389	T	G	*	0.019071	TRUE	TRUE	TRUE
chr16:50251327	C	G	*	0.019071	TRUE	TRUE	TRUE
chr16:55816551	G	C	*	0.019071	TRUE	TRUE	TRUE
chr16:97703361	G	A	*	0.019071	TRUE	TRUE	TRUE
chr15:25656121	T	C	*	0.019071	TRUE	TRUE	TRUE
chr15:47992737	A	C	*	0.019071	TRUE	TRUE	TRUE
chr15:97889481	C	T	*	0.019071	TRUE	TRUE	TRUE
chr14:24111893	T	A	*	0.019071	TRUE	TRUE	TRUE
chr14:36333852	T	G	*	0.019071	TRUE	TRUE	TRUE
chr14:57252954	C	T	*	0.019071	TRUE	TRUE	TRUE
chr14:70574988	C	G	*	0.019071	TRUE	TRUE	TRUE
chr14:75678095	C	T	*	0.019071	TRUE	TRUE	TRUE
chr19:11763426	T	G	*	0.019071	TRUE	TRUE	TRUE
chr19:27587829	A	G	*	0.019071	TRUE	TRUE	TRUE
chr19:27924473	C	A	*	0.019071	TRUE	TRUE	TRUE
chr19:39955638	C	T		0.019071	TRUE	TRUE	FALSE
chr19:39955639	T	C		0.019071	TRUE	TRUE	FALSE
chr19:56985399	C	A	*	0.019071	TRUE	TRUE	TRUE
chr18:38620083	G	A	*	0.019071	TRUE	TRUE	TRUE
chr18:67382096	A	G	*	0.019071	TRUE	TRUE	TRUE
chr7:14807952	A	G	*	0.019071	TRUE	TRUE	TRUE
chr7:49326440	A	C	*	0.019071	TRUE	TRUE	TRUE
chr7:50721641	G	A	*	0.019071	TRUE	TRUE	TRUE
chr7:54564688	A	C	*	0.019071	TRUE	TRUE	TRUE
chr7:86256208	T	C		0.019071	TRUE	TRUE	TRUE
chr7:88283054	C	G	*	0.019071	TRUE	TRUE	TRUE
chr7:89920443	C	T	*	0.019071	FALSE	TRUE	TRUE
chr7:113430625	G	A	*	0.019071	TRUE	TRUE	TRUE
chr7:113430626	G	T	*	0.019071	TRUE	TRUE	TRUE
chr7:115315223	T	G	*	0.019071	TRUE	TRUE	TRUE
chr7:117038261	T	G	*	0.019071	TRUE	TRUE	TRUE
chr7:127426771	A	C	*	0.019071	TRUE	TRUE	TRUE
chr7:133615447	C	A	*	0.019071	TRUE	TRUE	TRUE
chr7:134042492	T	G	*	0.019071	TRUE	TRUE	TRUE
chr7:148274123	G	A	*	0.019071	TRUE	TRUE	TRUE
chr6:40466578	G	C		0.019071	TRUE	TRUE	TRUE
chr6:71771183	A	C	*	0.019071	TRUE	TRUE	TRUE
chr6:115497776	G	T	*	0.019071	TRUE	TRUE	TRUE
chr6:125010734	C	T	*	0.019071	TRUE	TRUE	TRUE
chr6:129303919	A	C	*	0.019071	TRUE	TRUE	TRUE
chr6:129859806	A	G	*	0.019071	TRUE	TRUE	TRUE
chr5:14910346	C	T	*	0.019071	TRUE	TRUE	TRUE
chr5:16984881	A	C	*	0.019071	TRUE	TRUE	TRUE
chr5:32613220	T	G	*	0.019071	TRUE	TRUE	TRUE
chr5:42891779	T	C	*	0.019071	TRUE	TRUE	TRUE
chr5:66566143	G	A	*	0.019071	TRUE	TRUE	TRUE
chr5:73527391	A	G	*	0.019071	TRUE	TRUE	TRUE
chr5:91429486	C	T	*	0.019071	TRUE	TRUE	TRUE
chr5:115266823	A	C	*	0.019071	TRUE	TRUE	TRUE
chr5:117041205	G	A	*	0.019071	TRUE	TRUE	TRUE
chr5:120977887	C	T	*	0.019071	TRUE	TRUE	TRUE
chr5:129253118	C	T	*	0.019071	TRUE	TRUE	TRUE
chr5:137854739	C	G	*	0.019071	TRUE	TRUE	TRUE
chr5:139750698	T	C	*	0.019071	TRUE	TRUE	TRUE
chr5:146909798	A	C	*	0.019071	TRUE	TRUE	TRUE
chr5:148161140	C	G	*	0.019071	TRUE	TRUE	TRUE
chr4:23412835	G	A		0.019071	TRUE	TRUE	TRUE
chr3:13840165	C	T	*	0.019071	TRUE	TRUE	TRUE
chr3:62232713	T	G	*	0.019071	TRUE	TRUE	TRUE
chr3:64703670	G	A	*	0.019071	TRUE	TRUE	TRUE
chr3:65962239	A	C	*	0.019071	TRUE	TRUE	TRUE
chr3:131305931	C	G	*	0.019071	TRUE	TRUE	TRUE
chr2:32629440	G	T	*	0.019071	TRUE	TRUE	TRUE
chr2:36762404	A	C	*	0.019071	TRUE	TRUE	TRUE
chr2:38640002	C	T	*	0.019071	TRUE	TRUE	TRUE
chr2:49762121	A	C	*	0.019071	TRUE	TRUE	TRUE
chr2:66514622	C	A	*	0.019071	TRUE	TRUE	TRUE
chr2:80484415	G	A	*	0.019071	TRUE	TRUE	TRUE
chr2:85600559	C	A	*	0.019071	TRUE	TRUE	TRUE
chr2:89279404	A	G	*	0.019071	TRUE	TRUE	TRUE
chr2:110894938	A	C	*	0.019071	TRUE	TRUE	TRUE
chr2:121079381	T	C	*	0.019071	TRUE	TRUE	TRUE
chr2:121876349	T	G	*	0.019071	TRUE	TRUE	TRUE
chr2:129121959	C	A	*	0.019071	TRUE	TRUE	TRUE
chr2:151328256	A	G	*	0.019071	TRUE	TRUE	TRUE
chr2:152086357	C	T	*	0.019071	TRUE	TRUE	TRUE
chr2:162849094	A	C	*	0.019071	TRUE	TRUE	TRUE
chr1:16056070	A	C	*	0.019071	TRUE	TRUE	TRUE
chr1:25883617	T	C	*	0.019071	TRUE	TRUE	TRUE
chr1:66549907	A	C	*	0.019071	TRUE	TRUE	TRUE
chr1:78356750	C	T	*	0.019071	TRUE	TRUE	TRUE
chr1:113947425	G	A	*	0.019071	TRUE	TRUE	TRUE
chr1:129814884	T	G	*	0.019071	TRUE	TRUE	TRUE
chr1:136481536	A	C	*	0.019071	TRUE	TRUE	TRUE
chr1:136481895	A	G	*	0.019071	TRUE	TRUE	TRUE
chr1:155328078	A	T	*	0.019071	TRUE	TRUE	TRUE
chr1:157641576	C	T	*	0.019071	TRUE	TRUE	TRUE
chr1:173337231	A	G	*	0.019071	TRUE	TRUE	TRUE
chr9:44162461	G	C	*	0.019071	TRUE	TRUE	TRUE
chr9:57468186	T	A	*	0.019071	TRUE	TRUE	TRUE
chr9:65221359	C	T	*	0.019071	TRUE	TRUE	TRUE
chr9:109786556	C	T	*	0.019071	TRUE	TRUE	TRUE
chr8:23362691	G	A	*	0.019071	TRUE	TRUE	TRUE
chr8:28518731	A	C	*	0.019071	TRUE	TRUE	TRUE
chr8:58797683	A	G		0.019071	TRUE	TRUE	TRUE
chr8:59043726	C	T	*	0.019071	TRUE	TRUE	TRUE
chr8:80806425	G	A	*	0.019071	TRUE	TRUE	TRUE
chr8:82575675	G	A	*	0.019071	TRUE	TRUE	TRUE
chr8:107516850	C	A	*	0.019071	TRUE	TRUE	TRUE
chr8:107881228	G	T	*	0.019071	TRUE	TRUE	TRUE
chr8:127138702	T	G		0.019071	TRUE	TRUE	TRUE
chr11:58236382	G	A	*	0.0194262	TRUE	TRUE	TRUE
chr1:89826416	A	C	*	0.0194262	TRUE	TRUE	TRUE
chr10:7640064	A	T	*	0.0194537	TRUE	TRUE	TRUE
chr17:85131124	G	A	*	0.0194537	TRUE	TRUE	TRUE
chr7:27599767	G	A	*	0.0194537	TRUE	TRUE	TRUE
chr5:152447437	C	T	*	0.0194537	TRUE	TRUE	TRUE
chr4:70071275	G	A	*	0.0194537	TRUE	TRUE	TRUE
chr9:16051226	T	C	*	0.0194537	TRUE	TRUE	TRUE
chr9:39494236	A	G	*	0.0194537	TRUE	TRUE	TRUE
chr11:73585729	C	G	*	0.0195228	TRUE	TRUE	TRUE
chr11:74879156	A	C	*	0.0195228	TRUE	TRUE	TRUE
chr10:76226068	C	A	*	0.0195228	TRUE	TRUE	TRUE
chr10:85456156	G	A	*	0.0195228	TRUE	TRUE	TRUE
chr17:43565310	A	G	*	0.0195228	TRUE	TRUE	TRUE
chr7:86639786	A	C	*	0.0195228	TRUE	TRUE	TRUE
chr5:86519916	T	G	*	0.0195228	TRUE	TRUE	TRUE
chr5:144943720	A	G	*	0.0195228	TRUE	TRUE	TRUE
chr2:24121885	G	A	*	0.0195228	TRUE	TRUE	TRUE
chr2:87197716	C	A	*	0.0195228	TRUE	TRUE	TRUE
chr8:131516710	T	C	*	0.0195228	FALSE	TRUE	TRUE
chr12:105467288	T	C	*	0.0195785	TRUE	TRUE	TRUE
chr12:120685036	T	A	*	0.0195785	TRUE	TRUE	TRUE
chr11:102342259	T	A	*	0.0195785	TRUE	TRUE	TRUE
chr11:108275555	G	A	*	0.0195785	TRUE	TRUE	TRUE
chr17:39982949	C	T	*	0.0195785	TRUE	TRUE	TRUE
chr15:76492534	G	T	*	0.0195785	TRUE	TRUE	TRUE
chr19:13604342	T	G	*	0.0195785	TRUE	TRUE	TRUE
chr7:83564790	T	G	*	0.0195785	TRUE	TRUE	TRUE
chr6:32147651	T	G	*	0.0195785	TRUE	TRUE	TRUE
chr6:69961224	A	G	*	0.0195785	TRUE	TRUE	TRUE
chr3:92277432	T	C	*	0.0195785	TRUE	TRUE	TRUE
chr2:43745947	G	T	*	0.0195785	TRUE	TRUE	TRUE
chr2:87496578	A	T	*	0.0195785	TRUE	TRUE	TRUE
chr2:87497034	A	C	*	0.0195785	TRUE	TRUE	TRUE
chr1:92110785	G	A	*	0.0195785	TRUE	TRUE	TRUE
chr1:173289041	A	T	*	0.0195785	TRUE	TRUE	TRUE
chr8:13013699	C	T	*	0.0195785	TRUE	TRUE	TRUE
chr12:101299866	A	G	*	0.0196907	TRUE	TRUE	TRUE
chr12:113278644	A	G	*	0.0196907	TRUE	TRUE	TRUE
chr7:63470802	C	A	*	0.0196907	TRUE	TRUE	TRUE
chr6:101122373	C	A	*	0.0196907	TRUE	TRUE	TRUE
chr3:88878700	A	G	*	0.0196907	TRUE	TRUE	TRUE
chr1:168029414	A	G	*	0.0196907	TRUE	TRUE	TRUE
chr1:177014151	T	C	*	0.0196907	TRUE	TRUE	TRUE
chr8:65430573	C	A	*	0.0196907	TRUE	TRUE	TRUE
chrX:8165267	A	C	*	0.0199248	TRUE	TRUE	TRUE
chr15:88825149	A	G		0.0199248	TRUE	TRUE	TRUE
chr8:95852380	G	A	*	0.0199248	TRUE	TRUE	TRUE
chr13:54191948	A	C	*	0.0199571	TRUE	TRUE	TRUE
chr13:72097668	C	T	*	0.0199571	TRUE	TRUE	TRUE
chr13:73636932	A	C	*	0.0199571	TRUE	TRUE	TRUE
chr13:105448095	A	T	*	0.0199571	TRUE	TRUE	TRUE
chr13:106236783	C	G	*	0.0199571	TRUE	TRUE	TRUE
chr12:8012751	A	T	*	0.0199571	TRUE	TRUE	TRUE
chr12:29571008	T	G	*	0.0199571	TRUE	TRUE	TRUE
chr12:105275814	C	T	*	0.0199571	TRUE	TRUE	TRUE
chr12:112072115	T	G	*	0.0199571	TRUE	TRUE	TRUE
chr12:115693683	G	A	*	0.0199571	TRUE	TRUE	TRUE
chr11:54754034	A	G	*	0.0199571	TRUE	TRUE	TRUE
chr11:64992139	G	A	*	0.0199571	TRUE	TRUE	TRUE
chr11:65886104	T	C	*	0.0199571	TRUE	TRUE	TRUE
chr11:67690151	G	C	*	0.0199571	TRUE	TRUE	TRUE
chr11:73238479	G	C	*	0.0199571	TRUE	TRUE	TRUE
chr11:74745971	T	C	*	0.0199571	TRUE	TRUE	TRUE
chr11:105798012	G	A	*	0.0199571	TRUE	TRUE	TRUE
chr10:23828771	G	C	*	0.0199571	TRUE	TRUE	TRUE
chr10:29067378	G	A	*	0.0199571	TRUE	TRUE	TRUE
chr10:80809318	C	G		0.0199571	TRUE	TRUE	TRUE
chr10:84367657	T	G	*	0.0199571	TRUE	TRUE	TRUE
chr17:18159659	G	A	*	0.0199571	TRUE	TRUE	TRUE
chr17:18221974	T	C	*	0.0199571	TRUE	TRUE	TRUE
chr17:19065746	A	T	*	0.0199571	TRUE	TRUE	TRUE
chr17:22826838	A	G		0.0199571	TRUE	TRUE	TRUE
chr17:24416024	T	A	*	0.0199571	TRUE	TRUE	TRUE
chr17:35516598	A	G	*	0.0199571	TRUE	TRUE	TRUE
chr17:69113802	C	A	*	0.0199571	TRUE	TRUE	TRUE
chr16:45127700	A	G	*	0.0199571	TRUE	TRUE	TRUE
chr15:78652570	C	T	*	0.0199571	TRUE	TRUE	TRUE
chr15:94979794	A	T	*	0.0199571	TRUE	TRUE	TRUE
chr14:8738385	A	C	*	0.0199571	TRUE	TRUE	TRUE
chr14:24328973	T	G	*	0.0199571	TRUE	TRUE	TRUE
chr14:28320016	A	G	*	0.0199571	TRUE	TRUE	TRUE
chr14:41730243	G	A	*	0.0199571	TRUE	TRUE	TRUE
chr14:121879276	C	T	*	0.0199571	TRUE	TRUE	TRUE
chr19:13824583	G	T	*	0.0199571	TRUE	TRUE	TRUE
chr19:34106663	T	A	*	0.0199571	TRUE	TRUE	TRUE
chr19:37979920	T	C	*	0.0199571	TRUE	TRUE	TRUE
chr19:41146654	G	A	*	0.0199571	TRUE	TRUE	TRUE
chr19:53072453	A	C	*	0.0199571	TRUE	TRUE	TRUE
chr18:14988805	A	C	*	0.0199571	TRUE	TRUE	TRUE
chr18:33025666	T	G	*	0.0199571	TRUE	TRUE	TRUE
chr18:36954010	G	A	*	0.0199571	TRUE	TRUE	TRUE
chr18:70658326	A	G	*	0.0199571	TRUE	TRUE	TRUE
chr7:14811148	A	C	*	0.0199571	TRUE	TRUE	TRUE
chr7:63412324	C	A	*	0.0199571	TRUE	TRUE	TRUE
chr7:74674517	T	G	*	0.0199571	TRUE	TRUE	TRUE
chr7:91110211	G	C	*	0.0199571	TRUE	TRUE	TRUE
chr7:109596225	A	C	*	0.0199571	TRUE	TRUE	TRUE
chr7:122633119	C	T	*	0.0199571	TRUE	TRUE	TRUE
chr7:127326033	G	A	*	0.0199571	TRUE	TRUE	TRUE
chr7:128275795	T	C	*	0.0199571	TRUE	TRUE	TRUE
chr7:149562502	C	T	*	0.0199571	TRUE	TRUE	TRUE
chr6:124261712	T	C		0.0199571	TRUE	TRUE	TRUE
chr5:34203889	G	A	*	0.0199571	TRUE	TRUE	TRUE
chr5:44059873	A	G		0.0199571	TRUE	TRUE	TRUE
chr5:77711892	T	G	*	0.0199571	TRUE	TRUE	TRUE
chr5:90895059	A	G	*	0.0199571	TRUE	TRUE	TRUE
chr5:109276404	T	G	*	0.0199571	TRUE	TRUE	TRUE
chr5:109521799	G	T	*	0.0199571	TRUE	TRUE	TRUE
chr5:125006913	C	T	*	0.0199571	TRUE	TRUE	TRUE
chr4:9528374	G	T	*	0.0199571	TRUE	TRUE	TRUE
chr4:64975465	A	G	*	0.0199571	TRUE	TRUE	TRUE
chr4:112091881	T	C	*	0.0199571	TRUE	TRUE	TRUE
chr4:114679298	T	G	*	0.0199571	TRUE	TRUE	TRUE
chr4:137239292	C	A	*	0.0199571	TRUE	TRUE	TRUE
chr4:141195421	T	G	*	0.0199571	TRUE	TRUE	TRUE
chr3:92737857	T	G	*	0.0199571	TRUE	TRUE	TRUE
chr2:13215856	G	A	*	0.0199571	TRUE	TRUE	TRUE
chr2:26319132	A	T	*	0.0199571	TRUE	TRUE	TRUE
chr2:26802876	C	T	*	0.0199571	TRUE	TRUE	TRUE
chr2:52003363	T	G	*	0.0199571	TRUE	TRUE	TRUE
chr2:84822422	G	T	*	0.0199571	TRUE	TRUE	TRUE
chr2:89925578	T	G	*	0.0199571	TRUE	TRUE	TRUE
chr2:103566053	A	G	*	0.0199571	TRUE	TRUE	TRUE
chr2:136941475	G	A	*	0.0199571	TRUE	TRUE	TRUE
chr2:152719461	G	A	*	0.0199571	TRUE	TRUE	TRUE
chr2:164289735	T	C	*	0.0199571	TRUE	TRUE	TRUE
chr2:180768780	G	C	*	0.0199571	TRUE	TRUE	TRUE
chr1:62056919	G	A	*	0.0199571	TRUE	TRUE	TRUE
chr1:74609352	A	G	*	0.0199571	TRUE	TRUE	TRUE
chr1:80286666	A	G	*	0.0199571	TRUE	TRUE	TRUE
chr1:81237371	C	T	*	0.0199571	TRUE	TRUE	TRUE
chr1:89047997	A	T	*	0.0199571	TRUE	TRUE	TRUE
chr1:154725337	T	C	*	0.0199571	TRUE	TRUE	TRUE
chr1:167796794	C	T	*	0.0199571	TRUE	TRUE	TRUE
chr1:174140755	A	G	*	0.0199571	TRUE	TRUE	TRUE
chr1:180804273	C	T	*	0.0199571	TRUE	TRUE	TRUE
chr9:3133930	G	A	*	0.0199571	TRUE	TRUE	TRUE
chr9:53339792	T	G	*	0.0199571	TRUE	TRUE	TRUE
chr8:13885905	A	T	*	0.0199571	TRUE	TRUE	TRUE
chr8:14823565	T	G	*	0.0199571	TRUE	TRUE	TRUE
chr8:34681787	A	C	*	0.0199571	TRUE	TRUE	TRUE
chr8:46331126	C	T	*	0.0199571	TRUE	TRUE	TRUE
chr8:73123734	A	C		0.0199571	TRUE	TRUE	TRUE
chr8:79956760	G	A	*	0.0199571	TRUE	TRUE	TRUE
chr8:95711910	G	A	*	0.0199571	TRUE	TRUE	TRUE
chr8:96038123	G	A	*	0.0199571	TRUE	TRUE	TRUE
chr8:122203900	C	T	*	0.0199571	TRUE	TRUE	TRUE
chr11:4029485	C	A	*	0.0200111	TRUE	TRUE	TRUE
chr11:86368669	A	T	*	0.0200111	TRUE	TRUE	TRUE
chr17:19725939	C	A	*	0.0200111	TRUE	TRUE	TRUE
chr7:115857052	T	G	*	0.0200111	TRUE	TRUE	TRUE
chr5:109769534	A	C	*	0.0200111	TRUE	TRUE	TRUE
chr5:125896961	T	C	*	0.0200111	TRUE	TRUE	TRUE
chr4:28077163	G	T	*	0.0200111	TRUE	TRUE	TRUE
chr4:145661219	T	A	*	0.0200111	TRUE	TRUE	TRUE
chr3:19049507	C	A	*	0.0200111	TRUE	TRUE	TRUE
chr2:86116137	C	T	*	0.0200111	TRUE	TRUE	TRUE
chr2:87275316	A	G	*	0.0200111	TRUE	TRUE	TRUE
chr2:93706105	A	C	*	0.0200111	TRUE	TRUE	TRUE
chr9:92497873	T	G	*	0.0200111	TRUE	TRUE	TRUE
chr8:22992339	A	C	*	0.0200111	TRUE	TRUE	TRUE
chr8:74204656	C	A	*	0.0200111	TRUE	TRUE	TRUE
chr2:130132740	C	A	*	0.0200535	TRUE	TRUE	TRUE
chrX:70338768	T	C	*	0.0200818	TRUE	TRUE	TRUE
chr3:98610255	T	G	*	0.0200818	TRUE	TRUE	TRUE
chr2:36725470	C	T	*	0.0200818	TRUE	TRUE	TRUE
chr2:111377971	A	C	*	0.020096	TRUE	TRUE	TRUE
chr11:35954881	A	G	*	0.0202248	TRUE	TRUE	TRUE
chr10:77422828	G	A	*	0.0202248	TRUE	TRUE	TRUE
chr10:80644634	G	C	*	0.0202248	TRUE	TRUE	TRUE
chr7:130561954	C	A	*	0.0202248	TRUE	TRUE	TRUE
chr1:10144555	G	A	*	0.0202248	TRUE	TRUE	TRUE
chr5:31433288	A	C	*	0.0202608	TRUE	TRUE	TRUE
chr4:65201955	A	C	*	0.0202608	TRUE	TRUE	TRUE
chr4:154370481	G	A	*	0.0202608	TRUE	TRUE	TRUE
chrX:80974788	T	A	*	0.020297	TRUE	TRUE	TRUE
chrX:165751544	C	G		0.020297	TRUE	TRUE	TRUE
chr13:8030418	G	A	*	0.020297	TRUE	TRUE	TRUE
chr13:23653681	C	G	*	0.020297	TRUE	TRUE	TRUE
chr13:38040806	G	A	*	0.020297	TRUE	TRUE	TRUE
chr13:65030369	G	A	*	0.020297	TRUE	TRUE	TRUE
chr13:98715646	G	A	*	0.020297	TRUE	TRUE	TRUE
chr13:104613481	T	C	*	0.020297	TRUE	TRUE	TRUE
chr13:104911425	A	C	*	0.020297	TRUE	TRUE	TRUE
chr13:104922019	T	C	*	0.020297	TRUE	TRUE	TRUE
chr13:113734682	A	T	*	0.020297	TRUE	TRUE	TRUE
chr12:76516794	A	C	*	0.020297	TRUE	TRUE	TRUE
chr12:109775669	T	G	*	0.020297	TRUE	TRUE	TRUE
chr11:6299606	A	T	*	0.020297	TRUE	TRUE	TRUE
chr11:69045252	G	A	*	0.020297	TRUE	TRUE	TRUE
chr11:78768790	C	T	*	0.020297	TRUE	TRUE	TRUE
chr10:10127089	C	G	*	0.020297	TRUE	TRUE	TRUE
chr10:84302960	T	C		0.020297	TRUE	TRUE	TRUE
chr10:117595418	A	C		0.020297	TRUE	TRUE	TRUE
chr17:27701186	G	A	*	0.020297	TRUE	TRUE	TRUE
chr17:30992902	G	T	*	0.020297	TRUE	TRUE	TRUE
chr17:45131221	G	A	*	0.020297	TRUE	TRUE	TRUE
chr16:10358470	G	A	*	0.020297	TRUE	TRUE	TRUE
chr16:26989942	C	T	*	0.020297	TRUE	TRUE	TRUE
chr15:62050552	T	C	*	0.020297	TRUE	TRUE	TRUE
chr15:68545470	T	C	*	0.020297	TRUE	TRUE	TRUE
chr14:44746161	A	G	*	0.020297	TRUE	TRUE	TRUE
chr14:56372652	C	T	*	0.020297	TRUE	TRUE	TRUE
chr14:64649215	T	G	*	0.020297	TRUE	TRUE	TRUE
chr19:6481084	G	T	*	0.020297	TRUE	TRUE	TRUE
chr19:8963310	A	G	*	0.020297	TRUE	TRUE	TRUE
chr19:12303714	C	A	*	0.020297	TRUE	TRUE	TRUE
chr19:32874488	A	C		0.020297	TRUE	TRUE	TRUE
chr19:37063763	T	C	*	0.020297	TRUE	TRUE	TRUE
chr19:60930008	A	T	*	0.020297	TRUE	TRUE	TRUE
chr18:12740963	C	A	*	0.020297	TRUE	TRUE	TRUE
chr18:20613432	A	G	*	0.020297	TRUE	TRUE	TRUE
chr18:37915838	G	C	*	0.020297	TRUE	TRUE	TRUE
chr7:4475397	G	A	*	0.020297	TRUE	TRUE	TRUE
chr7:26971526	A	C	*	0.020297	TRUE	TRUE	TRUE
chr7:55454052	A	G	*	0.020297	TRUE	TRUE	TRUE
chr7:114271878	A	C	*	0.020297	TRUE	TRUE	TRUE
chr7:131489779	G	T	*	0.020297	TRUE	TRUE	TRUE
chr7:132812566	G	A	*	0.020297	TRUE	TRUE	TRUE
chr7:135321340	T	C	*	0.020297	TRUE	TRUE	TRUE
chr6:18175837	T	G	*	0.020297	TRUE	TRUE	TRUE
chr6:113017067	A	C	*	0.020297	TRUE	TRUE	TRUE
chr6:140582460	G	T		0.020297	TRUE	TRUE	TRUE
chr5:90934041	G	C	*	0.020297	TRUE	TRUE	TRUE
chr5:91573411	T	C	*	0.020297	TRUE	TRUE	TRUE
chr5:97156069	A	T	*	0.020297	TRUE	TRUE	TRUE
chr5:104636552	A	T	*	0.020297	TRUE	TRUE	TRUE
chr5:109232082	T	A	*	0.020297	TRUE	TRUE	TRUE
chr5:137943239	T	C	*	0.020297	TRUE	TRUE	TRUE
chr4:104455398	G	A	*	0.020297	TRUE	TRUE	TRUE
chr4:144874965	A	T	*	0.020297	TRUE	TRUE	TRUE
chr3:62143413	C	G	*	0.020297	TRUE	TRUE	TRUE
chr3:69822843	G	A	*	0.020297	TRUE	TRUE	TRUE
chr3:82835525	A	C	*	0.020297	TRUE	TRUE	TRUE
chr3:101630666	G	A	*	0.020297	TRUE	TRUE	TRUE
chr2:10378630	C	A	*	0.020297	TRUE	TRUE	TRUE
chr2:26332635	T	G	*	0.020297	TRUE	TRUE	TRUE
chr2:32624636	A	T	*	0.020297	TRUE	TRUE	TRUE
chr2:63022120	C	T	*	0.020297	TRUE	TRUE	TRUE
chr2:76966329	T	G	*	0.020297	TRUE	TRUE	TRUE
chr2:180205635	A	G	*	0.020297	TRUE	TRUE	TRUE
chr1:127921409	G	A	*	0.020297	TRUE	TRUE	TRUE
chr1:138179411	C	T	*	0.020297	TRUE	TRUE	TRUE
chr1:150498081	T	C	*	0.020297	TRUE	TRUE	TRUE
chr9:99775334	A	G	*	0.020297	TRUE	TRUE	TRUE
chr9:118806264	T	A	*	0.020297	TRUE	TRUE	TRUE
chr8:5104912	C	G	*	0.020297	TRUE	TRUE	TRUE
chr8:73776834	A	G	*	0.020297	TRUE	TRUE	TRUE
chr8:86493051	G	C	*	0.020297	TRUE	TRUE	TRUE
chr8:86782808	G	A	*	0.020297	TRUE	TRUE	TRUE
chr8:87936202	G	A	*	0.020297	TRUE	TRUE	TRUE
chr8:97617707	C	T	*	0.020297	TRUE	TRUE	TRUE
#VALUE!	A	C		0.0203131	TRUE	TRUE	FALSE
chrX:57960330	C	T	*	0.0203131	TRUE	TRUE	TRUE
chrX:91047894	T	G		0.0203131	FALSE	TRUE	TRUE
chrX:132333980	G	T		0.0203131	TRUE	TRUE	TRUE
chrX:149442765	C	T		0.0203131	TRUE	TRUE	TRUE
chrX:149442766	C	T		0.0203131	TRUE	TRUE	TRUE
chrX:161727523	G	A		0.0203131	FALSE	TRUE	TRUE
chr13:19213036	T	A		0.0203131	TRUE	TRUE	TRUE
chr13:47302659	T	G	*	0.0203131	TRUE	TRUE	TRUE
chr13:70906613	C	A	*	0.0203131	TRUE	TRUE	TRUE
chr13:93526489	G	A	*	0.0203131	TRUE	TRUE	TRUE
chr13:95813270	A	T	*	0.0203131	TRUE	TRUE	TRUE
chr13:113898298	A	G	*	0.0203131	TRUE	TRUE	TRUE
chr12:30523010	C	T	*	0.0203131	TRUE	TRUE	TRUE
chr12:75401287	A	T	*	0.0203131	TRUE	TRUE	TRUE
chr12:80337517	T	C		0.0203131	TRUE	TRUE	TRUE
chr12:115414444	C	A	*	0.0203131	TRUE	TRUE	TRUE
chr11:11523818	T	G	*	0.0203131	TRUE	TRUE	TRUE
chr11:35684183	C	A	*	0.0203131	TRUE	TRUE	TRUE
chr11:58808462	G	A		0.0203131	TRUE	TRUE	TRUE
chr11:68343387	C	A	*	0.0203131	TRUE	TRUE	TRUE
chr11:72932131	T	G	*	0.0203131	TRUE	TRUE	TRUE
chr11:95922091	T	G	*	0.0203131	TRUE	TRUE	TRUE
chr11:100910870	C	T	*	0.0203131	TRUE	TRUE	TRUE
chr11:104376622	C	T	*	0.0203131	TRUE	TRUE	TRUE
chr11:119360797	G	A	*	0.0203131	TRUE	TRUE	TRUE
chr11:119993972	G	A	*	0.0203131	TRUE	TRUE	TRUE
chr10:106498083	T	G	*	0.0203131	TRUE	TRUE	TRUE
chr10:126774961	C	A		0.0203131	FALSE	TRUE	TRUE
chr10:128382737	T	G		0.0203131	TRUE	TRUE	TRUE
chr17:7496956	G	T	*	0.0203131	TRUE	TRUE	TRUE
chr17:24873557	A	G	*	0.0203131	TRUE	TRUE	TRUE
chr17:25879408	C	T	*	0.0203131	TRUE	TRUE	TRUE
chr17:29111661	T	A	*	0.0203131	TRUE	TRUE	TRUE
chr17:32535751	C	G	*	0.0203131	TRUE	TRUE	TRUE
chr17:43628545	C	G	*	0.0203131	TRUE	TRUE	TRUE
chr17:45185316	A	G	*	0.0203131	TRUE	TRUE	TRUE
chr17:67981035	T	C	*	0.0203131	TRUE	TRUE	TRUE
chr17:73856963	T	A	*	0.0203131	TRUE	TRUE	TRUE
chr17:74235768	C	T	*	0.0203131	TRUE	TRUE	TRUE
chr17:80650688	A	C	*	0.0203131	TRUE	TRUE	TRUE
chr16:17211453	T	G	*	0.0203131	TRUE	TRUE	TRUE
chr16:18252477	T	G	*	0.0203131	TRUE	TRUE	TRUE
chr16:38575891	C	A	*	0.0203131	TRUE	TRUE	TRUE
chr16:93763571	C	T	*	0.0203131	TRUE	TRUE	TRUE
chr15:27588101	C	T	*	0.0203131	TRUE	TRUE	TRUE
chr15:30777186	A	T	*	0.0203131	TRUE	TRUE	TRUE
chr15:53293829	C	T	*	0.0203131	TRUE	TRUE	TRUE
chr15:82992537	T	C		0.0203131	TRUE	TRUE	TRUE
chr15:93339533	A	C	*	0.0203131	TRUE	TRUE	TRUE
chr14:8815739	T	A	*	0.0203131	TRUE	TRUE	TRUE
chr14:10596182	G	A	*	0.0203131	TRUE	TRUE	TRUE
chr14:20600463	C	T	*	0.0203131	TRUE	TRUE	TRUE
chr14:33855487	G	T	*	0.0203131	TRUE	TRUE	TRUE
chr14:53662483	T	G	*	0.0203131	TRUE	TRUE	TRUE
chr14:56340795	T	C	*	0.0203131	TRUE	TRUE	TRUE
chr19:5758154	G	C	*	0.0203131	TRUE	TRUE	TRUE
chr19:11696728	T	C	*	0.0203131	TRUE	TRUE	TRUE
chr19:36158158	T	C	*	0.0203131	TRUE	TRUE	TRUE
chr19:46448866	T	G	*	0.0203131	TRUE	TRUE	TRUE
chr19:59102808	C	T	*	0.0203131	TRUE	TRUE	TRUE
chr18:25654750	G	C	*	0.0203131	TRUE	TRUE	TRUE
chr18:30768814	T	G	*	0.0203131	TRUE	TRUE	TRUE
chr18:62752032	A	G	*	0.0203131	TRUE	TRUE	TRUE
chr18:80959054	T	A	*	0.0203131	TRUE	TRUE	TRUE
chr18:89729504	A	T	*	0.0203131	TRUE	TRUE	TRUE
chr7:24202288	C	A	*	0.0203131	TRUE	TRUE	TRUE
chr7:31243551	A	C	*	0.0203131	FALSE	TRUE	TRUE
chr7:35042893	T	C	*	0.0203131	TRUE	TRUE	TRUE
chr7:52246721	C	A	*	0.0203131	TRUE	TRUE	TRUE
chr7:57167227	C	G	*	0.0203131	TRUE	TRUE	TRUE
chr7:75346088	C	A	*	0.0203131	TRUE	TRUE	TRUE
chr7:83521586	A	G	*	0.0203131	TRUE	TRUE	TRUE
chr7:93921552	T	G	*	0.0203131	TRUE	TRUE	TRUE
chr7:109819525	T	G	*	0.0203131	TRUE	TRUE	TRUE
chr7:110005874	A	G	*	0.0203131	TRUE	TRUE	TRUE
chr7:120909900	G	A	*	0.0203131	TRUE	TRUE	TRUE
chr7:122805875	C	G	*	0.0203131	TRUE	TRUE	TRUE
chr7:134950738	G	C	*	0.0203131	TRUE	TRUE	TRUE
chr7:141980624	T	C	*	0.0203131	FALSE	TRUE	TRUE
chr7:141996230	A	G	*	0.0203131	TRUE	TRUE	TRUE
chr7:146667818	T	C	*	0.0203131	FALSE	TRUE	TRUE
chr6:68911110	G	T	*	0.0203131	TRUE	TRUE	TRUE
chr6:87138565	A	C	*	0.0203131	TRUE	TRUE	TRUE
chr6:114965977	G	C	*	0.0203131	TRUE	TRUE	TRUE
chr6:142321573	A	G	*	0.0203131	TRUE	TRUE	TRUE
chr5:23640774	G	A	*	0.0203131	TRUE	TRUE	TRUE
chr5:30525660	T	G	*	0.0203131	TRUE	TRUE	TRUE
chr5:45546061	T	A	*	0.0203131	TRUE	TRUE	TRUE
chr5:90900904	A	C	*	0.0203131	TRUE	TRUE	TRUE
chr5:103289314	A	T	*	0.0203131	TRUE	TRUE	TRUE
chr5:115073771	G	T	*	0.0203131	FALSE	TRUE	TRUE
chr5:121369256	C	T	*	0.0203131	TRUE	TRUE	TRUE
chr5:123487415	A	C	*	0.0203131	TRUE	TRUE	TRUE
chr5:149317981	C	T	*	0.0203131	TRUE	TRUE	TRUE
chr4:28797888	G	C	*	0.0203131	TRUE	TRUE	TRUE
chr4:32736059	T	C	*	0.0203131	TRUE	TRUE	TRUE
chr4:34854191	G	A	*	0.0203131	TRUE	TRUE	TRUE
chr4:95723011	C	A	*	0.0203131	TRUE	TRUE	TRUE
chr4:106426487	T	G	*	0.0203131	TRUE	TRUE	TRUE
chr4:118036200	C	G		0.0203131	TRUE	TRUE	TRUE
chr4:153642267	T	A	*	0.0203131	TRUE	TRUE	TRUE
chr3:63687296	C	T	*	0.0203131	FALSE	TRUE	TRUE
chr3:82849100	G	T	*	0.0203131	FALSE	TRUE	TRUE
chr3:88513881	G	A	*	0.0203131	TRUE	TRUE	TRUE
chr3:135714354	G	A	*	0.0203131	TRUE	TRUE	TRUE
chr2:10815437	A	C	*	0.0203131	TRUE	TRUE	TRUE
chr2:22456579	G	A	*	0.0203131	TRUE	TRUE	TRUE
chr2:26180779	C	G	*	0.0203131	TRUE	TRUE	TRUE
chr2:32624853	C	A	*	0.0203131	TRUE	TRUE	TRUE
chr2:62066628	T	G	*	0.0203131	TRUE	TRUE	TRUE
chr2:63934959	A	C	*	0.0203131	TRUE	TRUE	TRUE
chr2:70347251	A	C	*	0.0203131	TRUE	TRUE	TRUE
chr2:76625326	T	G	*	0.0203131	TRUE	TRUE	TRUE
chr2:87274562	A	T	*	0.0203131	TRUE	TRUE	TRUE
chr2:88340088	T	C	*	0.0203131	TRUE	TRUE	TRUE
chr2:103866244	C	T	*	0.0203131	TRUE	TRUE	TRUE
chr2:119276989	G	A	*	0.0203131	TRUE	TRUE	TRUE
chr2:164904577	A	C	*	0.0203131	TRUE	TRUE	TRUE
chr2:165653671	A	C	*	0.0203131	TRUE	TRUE	TRUE
chr2:174473599	C	T	*	0.0203131	TRUE	TRUE	TRUE
chr1:16748733	G	A	*	0.0203131	TRUE	TRUE	TRUE
chr1:36231036	A	C	*	0.0203131	TRUE	TRUE	TRUE
chr1:82666677	T	G	*	0.0203131	TRUE	TRUE	TRUE
chr1:95754842	A	C	*	0.0203131	TRUE	TRUE	TRUE
chr1:121055142	A	G	*	0.0203131	TRUE	TRUE	TRUE
chr1:151677436	G	A	*	0.0203131	TRUE	TRUE	TRUE
chr1:156330560	G	A	*	0.0203131	TRUE	TRUE	TRUE
chr1:173697366	C	A	*	0.0203131	TRUE	TRUE	TRUE
chr1:182827846	A	T	*	0.0203131	TRUE	TRUE	TRUE
chr9:26688388	A	C	*	0.0203131	TRUE	TRUE	TRUE
chr9:54041280	G	T	*	0.0203131	TRUE	TRUE	TRUE
chr9:90066262	G	T	*	0.0203131	TRUE	TRUE	TRUE
chr8:22231609	A	G	*	0.0203131	TRUE	TRUE	TRUE
chr8:64356692	G	A	*	0.0203131	TRUE	TRUE	TRUE
chr8:64473378	C	A	*	0.0203131	TRUE	TRUE	TRUE
chr8:75247123	A	G	*	0.0203131	TRUE	TRUE	TRUE
chr8:95719046	T	C	*	0.0203131	TRUE	TRUE	TRUE
chr8:105197693	G	T	*	0.0203131	TRUE	TRUE	TRUE
chr8:112354360	T	G	*	0.0203131	FALSE	TRUE	TRUE
chr8:125128257	T	A	*	0.0203131	TRUE	TRUE	TRUE
chr11:65921877	T	G	*	0.020422	TRUE	TRUE	TRUE
chr6:8328849	C	T	*	0.020422	TRUE	TRUE	TRUE
chr2:164625313	T	C	*	0.020422	TRUE	TRUE	TRUE
chr8:62909022	C	A	*	0.020422	TRUE	TRUE	TRUE
chr13:35033460	G	T	*	0.020462	TRUE	TRUE	TRUE
chr12:8011880	C	A	*	0.020462	TRUE	TRUE	TRUE
chr11:70269480	C	T	*	0.020462	TRUE	TRUE	TRUE
chr11:106935896	A	C	*	0.020462	TRUE	TRUE	TRUE
chr10:22064172	C	A	*	0.020462	TRUE	TRUE	TRUE
chr17:92927045	T	C	*	0.020462	TRUE	TRUE	TRUE
chr14:51548593	G	A	*	0.020462	TRUE	TRUE	TRUE
chr19:4201479	T	G	*	0.020462	TRUE	TRUE	TRUE
chr19:9632599	C	T	*	0.020462	TRUE	TRUE	TRUE
chr19:39135505	G	A	*	0.020462	TRUE	TRUE	TRUE
chr7:12255522	T	G	*	0.020462	TRUE	TRUE	TRUE
chr7:53556688	C	T	*	0.020462	TRUE	TRUE	TRUE
chr7:125312175	C	A	*	0.020462	TRUE	TRUE	TRUE
chr6:24450243	C	T	*	0.020462	TRUE	TRUE	TRUE
chr6:52156544	G	C	*	0.020462	TRUE	TRUE	TRUE
chr6:97197539	G	A	*	0.020462	TRUE	TRUE	TRUE
chr5:14713153	T	C	*	0.020462	TRUE	TRUE	TRUE
chr5:121981600	C	T	*	0.020462	TRUE	TRUE	TRUE
chr4:101614096	A	C	*	0.020462	TRUE	TRUE	TRUE
chr2:12177569	T	A	*	0.020462	TRUE	TRUE	TRUE
chr2:52025392	C	T	*	0.020462	TRUE	TRUE	TRUE
chr2:85193739	A	G	*	0.020462	TRUE	TRUE	TRUE
chr2:125176024	C	T	*	0.020462	TRUE	TRUE	TRUE
chr1:173625858	A	T	*	0.020462	TRUE	TRUE	TRUE
chr1:173729723	T	G	*	0.020462	TRUE	TRUE	TRUE
chr9:13510214	C	A	*	0.020462	TRUE	TRUE	TRUE
chr8:107201734	C	T	*	0.020462	TRUE	TRUE	TRUE
chrX:121241366	A	C	*	0.0204899	FALSE	TRUE	TRUE
chr4:128060500	T	G	*	0.0205101	TRUE	TRUE	TRUE
chrX:16345453	G	A	*	0.0205303	TRUE	TRUE	TRUE
chrX:81821099	A	G	*	0.0205303	TRUE	TRUE	TRUE
chr12:71126592	C	G	*	0.0205303	TRUE	TRUE	TRUE
chr11:115755709	C	T	*	0.0205303	TRUE	TRUE	TRUE
chr14:19894360	T	C	*	0.0205303	TRUE	TRUE	TRUE
chr19:11384174	T	C	*	0.0205303	TRUE	TRUE	TRUE
chr7:109294256	C	G	*	0.0205303	TRUE	TRUE	TRUE
chr7:150750851	A	T	*	0.0205303	TRUE	TRUE	TRUE
chr5:65669837	A	C	*	0.0205303	TRUE	TRUE	TRUE
chr5:74943241	T	A	*	0.0205303	TRUE	TRUE	TRUE
chr5:144147910	T	C	*	0.0205303	TRUE	TRUE	TRUE
chr1:155325141	T	C	*	0.0205303	TRUE	TRUE	TRUE
chr1:164990652	A	C	*	0.0205303	TRUE	TRUE	TRUE
chr9:92870999	T	G	*	0.0205303	TRUE	TRUE	TRUE
chr9:102769787	C	T	*	0.0205303	TRUE	TRUE	TRUE
chr8:112823873	A	G	*	0.0205303	TRUE	TRUE	TRUE
chr12:85123370	G	A	*	0.0205486	TRUE	TRUE	TRUE
chr14:13052692	G	T	*	0.0205486	TRUE	TRUE	TRUE
chr18:38011390	C	T	*	0.0205486	TRUE	TRUE	TRUE
chr6:146293875	C	T	*	0.0205486	TRUE	TRUE	TRUE
chr5:90113474	G	A	*	0.0205486	TRUE	TRUE	TRUE
chr5:117835331	C	T	*	0.0205486	TRUE	TRUE	TRUE
chr12:9031943	C	A	*	0.0205505	TRUE	TRUE	TRUE
chr12:118062705	A	C	*	0.0205505	TRUE	TRUE	TRUE
chr11:60603499	G	C	*	0.0205505	TRUE	TRUE	TRUE
chr10:44725751	T	G	*	0.0205505	TRUE	TRUE	TRUE
chr10:80795960	G	C		0.0205505	TRUE	TRUE	TRUE
chr10:129159594	C	T	*	0.0205505	TRUE	TRUE	TRUE
chr17:41088900	T	A	*	0.0205505	TRUE	TRUE	TRUE
chr16:94674795	T	C	*	0.0205505	TRUE	TRUE	TRUE
chr15:95762079	C	T	*	0.0205505	TRUE	TRUE	TRUE
chr7:135153718	G	C	*	0.0205505	TRUE	TRUE	TRUE
chr5:15825784	G	C	*	0.0205505	TRUE	TRUE	TRUE
chr2:109565247	C	T	*	0.0205505	TRUE	TRUE	TRUE
chr2:129851177	C	T	*	0.0205505	TRUE	TRUE	TRUE
chr9:26690045	A	G	*	0.0205505	TRUE	TRUE	TRUE
chr12:73229366	G	T	*	0.0205699	TRUE	TRUE	TRUE
chr11:3898535	C	A	*	0.0205699	TRUE	TRUE	TRUE
chr11:73238607	T	C	*	0.0205699	TRUE	TRUE	TRUE
chr11:73754640	G	A	*	0.0205699	TRUE	TRUE	TRUE
chr11:99561112	T	C	*	0.0205699	TRUE	TRUE	TRUE
chr11:106644688	C	T	*	0.0205699	TRUE	TRUE	TRUE
chr7:113821971	T	G	*	0.0205699	TRUE	TRUE	TRUE
chr7:115413337	G	T	*	0.0205699	TRUE	TRUE	TRUE
chr6:121423009	C	A	*	0.0205699	TRUE	TRUE	TRUE
chr1:25188116	C	T	*	0.0205699	TRUE	TRUE	TRUE
chr1:89952417	T	C	*	0.0205699	TRUE	TRUE	TRUE
chr13:52934726	G	C	*	0.0205911	TRUE	FALSE	FALSE
chr4:19549284	A	G	*	0.0205911	TRUE	TRUE	TRUE
chr18:56001945	G	C	*	0.0206319	TRUE	TRUE	TRUE
chr6:30862464	T	C	*	0.0206319	TRUE	TRUE	TRUE
chr3:138561290	G	C	*	0.0206319	TRUE	TRUE	TRUE
chr3:157635164	A	T	*	0.0206319	TRUE	TRUE	TRUE
chr12:102024430	T	G	*	0.0206346	TRUE	TRUE	TRUE
chr15:101679415	G	C	*	0.0206346	TRUE	TRUE	TRUE
chr19:42028768	C	G	*	0.0206346	TRUE	TRUE	TRUE
chr6:127425444	G	A	*	0.0206346	TRUE	TRUE	TRUE
chr3:62263315	A	G	*	0.0206346	TRUE	TRUE	TRUE
chr1:132780303	T	G	*	0.0206346	TRUE	TRUE	TRUE
chr1:141145767	A	C	*	0.0206346	TRUE	TRUE	TRUE
chr1:158758112	G	T	*	0.0206346	TRUE	TRUE	TRUE
chr8:107146347	C	T	*	0.0206346	TRUE	TRUE	TRUE
chr7:10967518	C	A	*	0.0206491	TRUE	TRUE	TRUE
chr7:110321320	A	G	*	0.0206491	TRUE	TRUE	TRUE
chr10:57698659	T	G	*	0.0206636	TRUE	TRUE	TRUE
chr19:41127667	A	G	*	0.0206636	TRUE	TRUE	TRUE
chr7:69494020	T	G	*	0.0206636	TRUE	TRUE	TRUE
chr7:112065180	G	T	*	0.0206636	TRUE	TRUE	TRUE
chr7:115111410	G	T	*	0.0206636	TRUE	TRUE	TRUE
chr7:135078051	G	A	*	0.0206636	TRUE	TRUE	TRUE
chr2:24517364	T	A	*	0.0206636	TRUE	TRUE	TRUE
chr2:66552008	C	T	*	0.0206636	TRUE	TRUE	TRUE
chr2:85763955	T	G	*	0.0206636	TRUE	TRUE	TRUE
chr1:58533360	A	C	*	0.0206636	TRUE	TRUE	TRUE
chr1:111981700	C	G	*	0.0206636	TRUE	TRUE	TRUE
chr1:100614763	G	T	*	0.0206729	TRUE	TRUE	TRUE
chr16:58488934	G	C	*	0.0206934	TRUE	TRUE	TRUE
chr5:91516081	A	C	*	0.0206934	FALSE	TRUE	TRUE
chr3:87960574	T	G	*	0.0206934	TRUE	TRUE	TRUE
chr2:24121867	T	A	*	0.0206934	TRUE	TRUE	TRUE
chr2:148510093	A	G	*	0.0206934	TRUE	TRUE	TRUE
chr10:43931908	A	G		0.0207219	FALSE	TRUE	FALSE
chr10:126616802	A	C	*	0.0207552	TRUE	TRUE	TRUE
chr15:71720755	T	G	*	0.0207552	TRUE	TRUE	TRUE
chr7:71371934	G	A	*	0.0207552	TRUE	TRUE	TRUE
chr14:75693704	A	C	*	0.0207759	TRUE	TRUE	TRUE
chr7:82724301	T	G	*	0.0207759	TRUE	TRUE	TRUE
chr5:24723245	G	T	*	0.0207759	TRUE	TRUE	TRUE
chr8:107932116	A	C	*	0.0207759	TRUE	TRUE	TRUE
chr12:110091282	G	T	*	0.0207966	TRUE	TRUE	FALSE
chr10:47687920	T	G	*	0.0207966	TRUE	TRUE	TRUE
chr17:91784718	A	G	*	0.0207966	TRUE	TRUE	TRUE
chr14:20598650	C	T	*	0.0207966	TRUE	TRUE	TRUE
chr18:3414035	G	A	*	0.0207966	TRUE	TRUE	TRUE
chr18:74488901	T	G	*	0.0207966	FALSE	TRUE	TRUE
chr7:69072551	T	G	*	0.0207966	TRUE	TRUE	TRUE
chr2:91519419	A	C	*	0.0207966	TRUE	TRUE	TRUE
chr9:26860407	T	G	*	0.0207966	TRUE	TRUE	TRUE
chr9:30901747	A	T	*	0.0207966	TRUE	TRUE	TRUE
chr9:42437373	T	G	*	0.0207966	TRUE	TRUE	TRUE
chr8:79274525	A	C	*	0.0207966	TRUE	TRUE	TRUE
chrX:82094155	C	G		0.0208502	TRUE	TRUE	TRUE
chrX:98835812	C	G		0.0208502	TRUE	TRUE	TRUE
chr13:49743027	T	C	*	0.0208502	TRUE	TRUE	TRUE
chr13:61633738	T	G	*	0.0208502	TRUE	TRUE	TRUE
chr13:68863077	C	G	*	0.0208502	TRUE	TRUE	TRUE
chr12:100075564	C	A	*	0.0208502	TRUE	TRUE	TRUE
chr11:60534710	A	G	*	0.0208502	TRUE	TRUE	TRUE
chr11:68804654	A	C	*	0.0208502	TRUE	TRUE	TRUE
chr11:70986059	C	A	*	0.0208502	TRUE	TRUE	TRUE
chr11:77641055	T	C	*	0.0208502	TRUE	TRUE	TRUE
chr11:102753101	G	A	*	0.0208502	TRUE	TRUE	TRUE
chr11:116300447	G	T	*	0.0208502	TRUE	TRUE	TRUE
chr11:120000452	G	A	*	0.0208502	TRUE	TRUE	TRUE
chr10:57975816	A	C	*	0.0208502	TRUE	TRUE	TRUE
chr10:61189300	A	G	*	0.0208502	TRUE	TRUE	TRUE
chr10:62424597	C	T	*	0.0208502	TRUE	TRUE	TRUE
chr10:74899692	G	A	*	0.0208502	TRUE	TRUE	TRUE
chr10:84850602	C	T		0.0208502	TRUE	TRUE	TRUE
chr10:128787461	G	A		0.0208502	TRUE	TRUE	TRUE
chr17:47537359	T	C		0.0208502	TRUE	TRUE	TRUE
chr17:58182214	A	T	*	0.0208502	TRUE	TRUE	TRUE
chr17:58241486	A	C	*	0.0208502	TRUE	TRUE	TRUE
chr17:72187131	T	C	*	0.0208502	TRUE	TRUE	TRUE
chr17:74808279	C	T	*	0.0208502	TRUE	TRUE	TRUE
chr17:75017885	G	A	*	0.0208502	TRUE	TRUE	TRUE
chr16:11202478	C	T	*	0.0208502	TRUE	TRUE	TRUE
chr16:14170751	A	G	*	0.0208502	TRUE	TRUE	TRUE
chr16:17016262	G	T	*	0.0208502	TRUE	TRUE	TRUE
chr16:96644151	A	C	*	0.0208502	TRUE	TRUE	TRUE
chr15:11321639	G	T	*	0.0208502	TRUE	TRUE	TRUE
chr15:12340669	A	G		0.0208502	TRUE	TRUE	TRUE
chr15:12745884	T	C	*	0.0208502	TRUE	TRUE	TRUE
chr15:28349712	A	G	*	0.0208502	TRUE	TRUE	TRUE
chr15:34318591	A	G	*	0.0208502	TRUE	TRUE	TRUE
chr15:36177363	C	G		0.0208502	TRUE	TRUE	TRUE
chr15:38822583	C	T	*	0.0208502	TRUE	TRUE	TRUE
chr15:77527996	G	A	*	0.0208502	TRUE	TRUE	TRUE
chr15:79658407	C	T	*	0.0208502	TRUE	TRUE	TRUE
chr15:80758120	C	T	*	0.0208502	TRUE	TRUE	TRUE
chr14:32117997	T	G	*	0.0208502	TRUE	TRUE	TRUE
chr14:34912764	T	A	*	0.0208502	TRUE	TRUE	TRUE
chr14:55579739	T	G	*	0.0208502	TRUE	TRUE	TRUE
chr14:55583993	G	C	*	0.0208502	TRUE	TRUE	TRUE
chr14:60646807	T	G	*	0.0208502	TRUE	TRUE	TRUE
chr14:63567269	A	C	*	0.0208502	TRUE	TRUE	TRUE
chr14:70794968	C	T	*	0.0208502	TRUE	TRUE	TRUE
chr14:80742372	T	G	*	0.0208502	TRUE	TRUE	TRUE
chr19:17537864	A	G	*	0.0208502	TRUE	TRUE	TRUE
chr19:18852986	A	C	*	0.0208502	TRUE	TRUE	TRUE
chr19:39146839	A	C	*	0.0208502	TRUE	TRUE	TRUE
chr19:47726668	A	G	*	0.0208502	TRUE	TRUE	FALSE
chr19:58814997	G	A	*	0.0208502	TRUE	TRUE	TRUE
chr18:34494321	G	C	*	0.0208502	TRUE	TRUE	TRUE
chr18:36904436	C	T	*	0.0208502	TRUE	TRUE	TRUE
chr18:37652467	A	T	*	0.0208502	TRUE	TRUE	TRUE
chr18:70782205	T	G	*	0.0208502	TRUE	TRUE	TRUE
chr7:10761353	A	T	*	0.0208502	TRUE	TRUE	TRUE
chr7:14386939	G	A	*	0.0208502	TRUE	TRUE	TRUE
chr7:25800778	G	A	*	0.0208502	TRUE	TRUE	TRUE
chr7:50213613	A	C	*	0.0208502	TRUE	TRUE	TRUE
chr7:51600232	A	C	*	0.0208502	TRUE	TRUE	TRUE
chr7:63447033	A	G	*	0.0208502	TRUE	TRUE	TRUE
chr7:89841360	A	C	*	0.0208502	TRUE	TRUE	TRUE
chr7:105114819	A	G	*	0.0208502	TRUE	TRUE	TRUE
chr7:105240441	C	A	*	0.0208502	TRUE	TRUE	TRUE
chr7:112785756	G	C	*	0.0208502	TRUE	TRUE	TRUE
chr7:116848612	G	C	*	0.0208502	TRUE	TRUE	TRUE
chr7:116861460	T	C	*	0.0208502	TRUE	TRUE	TRUE
chr7:134379012	G	T	*	0.0208502	TRUE	TRUE	TRUE
chr7:139950998	G	A	*	0.0208502	TRUE	TRUE	TRUE
chr7:139963137	C	T	*	0.0208502	TRUE	TRUE	TRUE
chr7:140908501	C	A	*	0.0208502	TRUE	TRUE	TRUE
chr6:34258925	C	A	*	0.0208502	TRUE	TRUE	TRUE
chr6:42577142	T	G	*	0.0208502	TRUE	TRUE	TRUE
chr6:55917177	T	G	*	0.0208502	TRUE	TRUE	TRUE
chr6:58343544	A	G	*	0.0208502	TRUE	TRUE	TRUE
chr6:69274805	T	C	*	0.0208502	TRUE	TRUE	TRUE
chr6:71279850	C	A	*	0.0208502	TRUE	TRUE	TRUE
chr6:71901081	A	T		0.0208502	TRUE	TRUE	TRUE
chr6:102228542	G	T	*	0.0208502	TRUE	TRUE	TRUE
chr6:122088091	G	A	*	0.0208502	TRUE	TRUE	TRUE
chr6:123683082	A	C	*	0.0208502	TRUE	TRUE	TRUE
chr6:125054850	T	C	*	0.0208502	TRUE	TRUE	TRUE
chr6:141605878	G	T	*	0.0208502	TRUE	TRUE	TRUE
chr5:14226456	G	A	*	0.0208502	TRUE	TRUE	TRUE
chr5:16084194	G	T	*	0.0208502	TRUE	TRUE	TRUE
chr5:29619272	A	T	*	0.0208502	TRUE	TRUE	TRUE
chr5:34203539	T	C	*	0.0208502	TRUE	TRUE	TRUE
chr5:36813263	C	T	*	0.0208502	TRUE	TRUE	TRUE
chr5:52791538	G	T	*	0.0208502	TRUE	TRUE	TRUE
chr5:53507435	C	A	*	0.0208502	TRUE	TRUE	TRUE
chr5:66652068	C	A	*	0.0208502	TRUE	TRUE	TRUE
chr5:71405565	T	C	*	0.0208502	TRUE	TRUE	TRUE
chr5:77774426	G	A	*	0.0208502	TRUE	TRUE	TRUE
chr5:96964011	T	C	*	0.0208502	TRUE	TRUE	TRUE
chr5:109231017	A	C	*	0.0208502	TRUE	TRUE	TRUE
chr5:137877159	G	A	*	0.0208502	TRUE	TRUE	TRUE
chr4:14696934	A	G	*	0.0208502	TRUE	TRUE	TRUE
chr4:41454692	G	T	*	0.0208502	TRUE	TRUE	TRUE
chr4:56936071	T	G	*	0.0208502	TRUE	TRUE	TRUE
chr4:107057579	T	C	*	0.0208502	TRUE	TRUE	TRUE
chr4:115166697	T	C	*	0.0208502	TRUE	TRUE	TRUE
chr4:116313797	T	G		0.0208502	TRUE	TRUE	TRUE
chr4:151748680	T	A		0.0208502	TRUE	TRUE	TRUE
chr3:32461916	C	T	*	0.0208502	TRUE	TRUE	TRUE
chr3:105784327	C	A	*	0.0208502	TRUE	TRUE	TRUE
chr3:134595465	C	A	*	0.0208502	TRUE	TRUE	TRUE
chr3:144401030	A	C	*	0.0208502	TRUE	TRUE	TRUE
chr3:153172390	A	T	*	0.0208502	TRUE	TRUE	TRUE
chr2:10439208	A	C	*	0.0208502	TRUE	TRUE	TRUE
chr2:22485040	C	T	*	0.0208502	TRUE	TRUE	TRUE
chr2:30129994	A	G	*	0.0208502	TRUE	TRUE	TRUE
chr2:31236587	G	T	*	0.0208502	TRUE	TRUE	TRUE
chr2:38787579	G	C	*	0.0208502	TRUE	TRUE	TRUE
chr2:38976576	T	G	*	0.0208502	TRUE	TRUE	TRUE
chr2:51950231	A	C	*	0.0208502	TRUE	TRUE	TRUE
chr2:52020366	A	C	*	0.0208502	TRUE	TRUE	TRUE
chr2:61451589	T	G	*	0.0208502	TRUE	TRUE	TRUE
chr2:63022125	G	A	*	0.0208502	TRUE	TRUE	TRUE
chr2:66165981	T	G	*	0.0208502	TRUE	TRUE	TRUE
chr2:103106806	T	A	*	0.0208502	TRUE	TRUE	TRUE
chr2:103547598	C	T	*	0.0208502	TRUE	TRUE	TRUE
chr2:112573699	C	A	*	0.0208502	TRUE	TRUE	TRUE
chr2:127286023	A	C	*	0.0208502	TRUE	TRUE	TRUE
chr2:152011445	A	G	*	0.0208502	TRUE	TRUE	TRUE
chr2:158437409	C	T	*	0.0208502	TRUE	TRUE	TRUE
chr2:163295601	C	T	*	0.0208502	TRUE	TRUE	TRUE
chr1:9536296	C	T	*	0.0208502	FALSE	TRUE	TRUE
chr1:9902309	A	G	*	0.0208502	TRUE	TRUE	TRUE
chr1:17735696	A	C	*	0.0208502	TRUE	TRUE	TRUE
chr1:71664987	C	T	*	0.0208502	TRUE	TRUE	TRUE
chr1:72430045	T	C	*	0.0208502	TRUE	TRUE	TRUE
chr1:88056834	A	C	*	0.0208502	TRUE	TRUE	TRUE
chr1:120394273	T	G	*	0.0208502	TRUE	TRUE	TRUE
chr1:120737344	A	C	*	0.0208502	TRUE	TRUE	TRUE
chr1:134981610	A	T	*	0.0208502	TRUE	TRUE	TRUE
chr1:157880764	A	C	*	0.0208502	TRUE	TRUE	TRUE
chr1:159467491	C	A	*	0.0208502	TRUE	TRUE	TRUE
chr1:162001675	T	A	*	0.0208502	TRUE	TRUE	TRUE
chr1:173333577	G	A	*	0.0208502	TRUE	TRUE	TRUE
chr1:183677228	T	A	*	0.0208502	TRUE	TRUE	TRUE
chr9:22157148	T	C	*	0.0208502	TRUE	TRUE	TRUE
chr9:32546000	A	G	*	0.0208502	TRUE	TRUE	TRUE
chr9:36240584	T	C	*	0.0208502	TRUE	TRUE	TRUE
chr9:59430008	A	C	*	0.0208502	TRUE	TRUE	TRUE
chr9:88040903	G	A	*	0.0208502	TRUE	TRUE	TRUE
chr9:89496219	T	C	*	0.0208502	TRUE	TRUE	TRUE
chr9:108297555	A	C	*	0.0208502	TRUE	TRUE	TRUE
chr9:109189843	C	A	*	0.0208502	TRUE	TRUE	TRUE
chr8:15921643	T	G	*	0.0208502	TRUE	TRUE	TRUE
chr8:19195184	G	T	*	0.0208502	TRUE	TRUE	TRUE
chr8:22640118	C	A	*	0.0208502	TRUE	TRUE	TRUE
chr8:29877364	A	G	*	0.0208502	TRUE	TRUE	TRUE
chr8:32269004	C	A	*	0.0208502	TRUE	TRUE	TRUE
chr8:59010538	G	A	*	0.0208502	TRUE	TRUE	TRUE
chr8:74217664	G	A	*	0.0208502	TRUE	TRUE	TRUE
chr8:83020017	T	C	*	0.0208502	TRUE	TRUE	TRUE
chr8:85779902	T	G	*	0.0208502	TRUE	TRUE	TRUE
chr8:107417220	A	C	*	0.0208502	TRUE	TRUE	TRUE
chr8:113711912	G	A	*	0.0208502	TRUE	TRUE	TRUE
chr8:126033898	T	C	*	0.0208502	TRUE	TRUE	TRUE
chr8:127943019	T	A	*	0.0208502	TRUE	TRUE	TRUE
chr13:22375436	A	C	*	0.0208633	TRUE	TRUE	TRUE
chr13:33287666	A	C	*	0.0208633	TRUE	TRUE	TRUE
chr13:50527469	G	A	*	0.0208633	TRUE	TRUE	TRUE
chr13:72770608	A	G	*	0.0208633	TRUE	TRUE	TRUE
chr12:52891009	A	G	*	0.0208633	TRUE	TRUE	TRUE
chr12:118465465	G	T	*	0.0208633	TRUE	TRUE	TRUE
chr11:12166790	A	T	*	0.0208633	TRUE	TRUE	TRUE
chr11:35696984	T	G	*	0.0208633	TRUE	TRUE	TRUE
chr11:69401881	A	G	*	0.0208633	TRUE	TRUE	TRUE
chr11:69428754	C	T	*	0.0208633	TRUE	TRUE	TRUE
chr11:74723885	T	A		0.0208633	TRUE	TRUE	TRUE
chr11:85875396	T	G	*	0.0208633	TRUE	TRUE	TRUE
chr11:94367098	A	C	*	0.0208633	TRUE	TRUE	TRUE
chr11:109837796	A	T	*	0.0208633	TRUE	TRUE	TRUE
chr11:116107006	G	A	*	0.0208633	TRUE	TRUE	TRUE
chr11:119931678	T	C	*	0.0208633	TRUE	TRUE	TRUE
chr10:58824485	G	C	*	0.0208633	TRUE	TRUE	TRUE
chr10:60885596	A	G	*	0.0208633	TRUE	TRUE	TRUE
chr10:74497690	C	T	*	0.0208633	TRUE	TRUE	TRUE
chr10:90626963	G	A	*	0.0208633	TRUE	TRUE	TRUE
chr10:129191566	T	G	*	0.0208633	TRUE	TRUE	TRUE
chr17:18159658	G	A	*	0.0208633	TRUE	TRUE	TRUE
chr17:40444828	C	T	*	0.0208633	TRUE	TRUE	TRUE
chr17:53863262	T	G	*	0.0208633	TRUE	TRUE	TRUE
chr17:68159511	G	T	*	0.0208633	TRUE	TRUE	TRUE
chr17:77604666	T	G	*	0.0208633	FALSE	TRUE	TRUE
chr16:35834715	C	T	*	0.0208633	TRUE	TRUE	TRUE
chr16:44379288	G	A	*	0.0208633	TRUE	TRUE	TRUE
chr16:90781842	T	A	*	0.0208633	TRUE	TRUE	TRUE
chr16:95520973	C	T	*	0.0208633	TRUE	TRUE	TRUE
chr15:34429074	C	G	*	0.0208633	TRUE	TRUE	TRUE
chr14:8920066	A	T	*	0.0208633	TRUE	TRUE	TRUE
chr14:34983817	A	C	*	0.0208633	TRUE	TRUE	TRUE
chr14:53070884	C	A	*	0.0208633	TRUE	TRUE	TRUE
chr14:56159111	C	G		0.0208633	TRUE	TRUE	TRUE
chr14:69973584	C	G	*	0.0208633	TRUE	TRUE	TRUE
chr14:90299149	T	C	*	0.0208633	TRUE	TRUE	TRUE
chr19:3988004	A	C	*	0.0208633	TRUE	TRUE	TRUE
chr19:6538463	G	A	*	0.0208633	TRUE	TRUE	TRUE
chr19:8886204	G	A	*	0.0208633	TRUE	TRUE	TRUE
chr19:20685569	A	T		0.0208633	TRUE	TRUE	TRUE
chr19:25753132	T	G	*	0.0208633	TRUE	TRUE	TRUE
chr19:33914446	G	A	*	0.0208633	TRUE	TRUE	TRUE
chr19:54018962	A	T		0.0208633	TRUE	TRUE	TRUE
chr19:55148974	C	T	*	0.0208633	TRUE	TRUE	TRUE
chr19:55829605	A	G	*	0.0208633	TRUE	TRUE	TRUE
chr18:12355716	G	A	*	0.0208633	TRUE	TRUE	TRUE
chr18:21812490	C	A	*	0.0208633	TRUE	TRUE	TRUE
chr7:6441703	T	C	*	0.0208633	TRUE	TRUE	TRUE
chr7:19765276	G	A	*	0.0208633	TRUE	TRUE	TRUE
chr7:21572140	T	G	*	0.0208633	TRUE	TRUE	TRUE
chr7:26880890	T	G	*	0.0208633	TRUE	TRUE	TRUE
chr7:28092811	C	T	*	0.0208633	TRUE	TRUE	TRUE
chr7:29075687	G	A	*	0.0208633	TRUE	TRUE	TRUE
chr7:49397747	A	T	*	0.0208633	TRUE	TRUE	TRUE
chr7:55475870	A	G	*	0.0208633	TRUE	TRUE	TRUE
chr7:63027070	A	G	*	0.0208633	TRUE	TRUE	TRUE
chr7:73853550	A	C	*	0.0208633	TRUE	TRUE	TRUE
chr7:93104000	A	G	*	0.0208633	TRUE	TRUE	TRUE
chr7:93534230	G	A	*	0.0208633	TRUE	TRUE	TRUE
chr7:109930850	C	T	*	0.0208633	TRUE	TRUE	TRUE
chr7:111302664	T	G	*	0.0208633	TRUE	TRUE	TRUE
chr7:115302313	A	C	*	0.0208633	TRUE	TRUE	TRUE
chr6:27712279	T	G	*	0.0208633	TRUE	TRUE	TRUE
chr6:55629356	G	A	*	0.0208633	TRUE	TRUE	TRUE
chr6:75245994	C	T	*	0.0208633	TRUE	TRUE	TRUE
chr6:108313473	T	C	*	0.0208633	TRUE	TRUE	TRUE
chr6:128567844	C	T	*	0.0208633	TRUE	TRUE	TRUE
chr5:37362990	C	T	*	0.0208633	TRUE	TRUE	TRUE
chr5:76664994	T	G	*	0.0208633	TRUE	TRUE	TRUE
chr5:88399674	G	T	*	0.0208633	TRUE	TRUE	TRUE
chr5:106317649	T	A	*	0.0208633	TRUE	TRUE	TRUE
chr5:109586135	A	C	*	0.0208633	TRUE	TRUE	TRUE
chr5:116865353	A	C	*	0.0208633	TRUE	TRUE	TRUE
chr5:124790586	A	T	*	0.0208633	TRUE	TRUE	TRUE
chr5:143538351	G	T	*	0.0208633	TRUE	TRUE	TRUE
chr5:146197197	T	G	*	0.0208633	TRUE	TRUE	TRUE
chr5:148001664	C	T	*	0.0208633	TRUE	TRUE	TRUE
chr4:3708011	A	G	*	0.0208633	TRUE	TRUE	TRUE
chr4:34661543	C	A	*	0.0208633	TRUE	TRUE	TRUE
chr4:41342124	C	A	*	0.0208633	TRUE	TRUE	TRUE
chr4:58298924	T	G	*	0.0208633	TRUE	TRUE	TRUE
chr4:66590116	G	A	*	0.0208633	TRUE	TRUE	TRUE
chr4:104354408	T	C	*	0.0208633	TRUE	TRUE	TRUE
chr4:108984994	C	T	*	0.0208633	TRUE	TRUE	TRUE
chr4:129369721	C	G	*	0.0208633	TRUE	TRUE	TRUE
chr3:30571062	G	A	*	0.0208633	TRUE	TRUE	TRUE
chr3:94788431	T	G	*	0.0208633	TRUE	TRUE	TRUE
chr3:134785272	G	A	*	0.0208633	TRUE	TRUE	TRUE
chr2:25482078	G	T	*	0.0208633	TRUE	TRUE	TRUE
chr2:26083838	G	T	*	0.0208633	TRUE	TRUE	TRUE
chr2:29799491	T	G	*	0.0208633	TRUE	TRUE	TRUE
chr2:32625480	G	C	*	0.0208633	TRUE	TRUE	TRUE
chr2:67351378	A	G	*	0.0208633	TRUE	TRUE	TRUE
chr2:76590576	A	G	*	0.0208633	TRUE	TRUE	TRUE
chr2:84979169	A	G	*	0.0208633	TRUE	TRUE	TRUE
chr2:87736790	G	A	*	0.0208633	TRUE	TRUE	TRUE
chr2:94261225	T	A	*	0.0208633	TRUE	TRUE	TRUE
chr2:139001701	T	G	*	0.0208633	TRUE	TRUE	TRUE
chr2:152976675	T	C	*	0.0208633	TRUE	TRUE	TRUE
chr2:156334895	G	A	*	0.0208633	TRUE	TRUE	TRUE
chr2:170111312	T	C	*	0.0208633	TRUE	TRUE	TRUE
chr1:4482383	G	T	*	0.0208633	TRUE	TRUE	TRUE
chr1:11527856	G	A	*	0.0208633	TRUE	TRUE	TRUE
chr1:74397347	T	A	*	0.0208633	TRUE	TRUE	TRUE
chr1:75476837	C	A	*	0.0208633	TRUE	TRUE	TRUE
chr1:92039067	A	C	*	0.0208633	TRUE	TRUE	TRUE
chr1:123406964	C	A	*	0.0208633	TRUE	TRUE	TRUE
chr1:129294059	G	A	*	0.0208633	TRUE	TRUE	TRUE
chr1:134603803	G	C	*	0.0208633	TRUE	TRUE	TRUE
chr1:160432678	T	C	*	0.0208633	TRUE	TRUE	TRUE
chr1:165333540	C	A	*	0.0208633	TRUE	TRUE	TRUE
chr1:173609812	A	C	*	0.0208633	TRUE	TRUE	TRUE
chr1:175151524	T	G	*	0.0208633	TRUE	TRUE	TRUE
chr1:194673225	G	T	*	0.0208633	TRUE	TRUE	TRUE
chr9:24554702	C	A	*	0.0208633	TRUE	TRUE	TRUE
chr9:45110245	C	T	*	0.0208633	TRUE	TRUE	TRUE
chr9:45618115	C	T		0.0208633	TRUE	TRUE	TRUE
chr9:57549940	G	A	*	0.0208633	TRUE	TRUE	TRUE
chr9:64025847	T	A	*	0.0208633	FALSE	TRUE	TRUE
chr9:105662233	G	C		0.0208633	TRUE	TRUE	TRUE
chr8:11518059	A	C	*	0.0208633	TRUE	TRUE	TRUE
chr8:26697115	G	A	*	0.0208633	TRUE	TRUE	TRUE
chr8:32279067	G	T	*	0.0208633	TRUE	TRUE	TRUE
chr8:64571303	C	T	*	0.0208633	TRUE	TRUE	TRUE
chr8:70841170	C	T	*	0.0208633	TRUE	TRUE	TRUE
chr8:73998394	C	G	*	0.0208633	TRUE	TRUE	TRUE
chr8:74179191	G	T	*	0.0208633	TRUE	TRUE	TRUE
chr8:89237112	A	G	*	0.0208633	TRUE	TRUE	TRUE
chr8:92794019	A	C	*	0.0208633	TRUE	TRUE	TRUE
chr8:115291409	A	G	*	0.0208633	TRUE	TRUE	TRUE
chr8:115339420	C	G	*	0.0208633	TRUE	TRUE	TRUE
chr8:115616565	C	A	*	0.0208633	TRUE	TRUE	TRUE
chr8:125092870	T	A	*	0.0208633	TRUE	TRUE	TRUE
chr8:129913524	T	C	*	0.0208633	TRUE	TRUE	TRUE
chr13:67725117	A	T	*	0.02088	FALSE	TRUE	TRUE
chr7:27239182	T	C	*	0.02088	TRUE	TRUE	TRUE
chr7:27260055	A	T	*	0.02088	TRUE	TRUE	TRUE
chr18:65352690	A	G	*	0.0209235	TRUE	TRUE	TRUE
chr7:133005371	A	C	*	0.0209235	TRUE	TRUE	TRUE
chr8:89051108	G	T	*	0.0209235	TRUE	TRUE	TRUE
chr10:19462848	A	C	*	0.0209413	TRUE	TRUE	TRUE
chr17:27169627	G	A	*	0.0209413	TRUE	TRUE	TRUE
chr14:66595750	A	C	*	0.0209413	TRUE	TRUE	TRUE
chr7:90753261	C	T	*	0.0209413	TRUE	TRUE	TRUE
chr7:121695488	C	T	*	0.0209413	TRUE	TRUE	TRUE
chr6:49367187	G	T	*	0.0209413	TRUE	TRUE	TRUE
chr5:151345338	A	T	*	0.0209413	TRUE	TRUE	TRUE
chr3:93201349	C	A	*	0.0209413	TRUE	TRUE	TRUE
chr1:169619903	A	G	*	0.0209413	TRUE	TRUE	TRUE
chr11:73918601	T	G	*	0.020977	TRUE	TRUE	TRUE
chr17:37473650	A	C	*	0.020977	TRUE	TRUE	TRUE
chr15:68018663	G	A	*	0.020977	TRUE	TRUE	TRUE
chr7:112715987	A	G	*	0.020977	TRUE	TRUE	TRUE
chr5:124854313	G	T	*	0.020977	TRUE	TRUE	TRUE
chr1:40535331	C	A	*	0.020977	TRUE	TRUE	TRUE
chr1:59540714	G	C	*	0.020977	TRUE	TRUE	TRUE
chr1:93337405	T	G	*	0.020977	TRUE	TRUE	TRUE
chr16:21906267	A	G	*	0.0209851	TRUE	TRUE	TRUE
chr13:55749247	C	T	*	0.0209904	TRUE	TRUE	TRUE
chr12:117106712	A	C	*	0.0209904	TRUE	TRUE	TRUE
chr14:15183643	G	A	*	0.0209904	TRUE	TRUE	TRUE
chr14:29983538	G	A	*	0.0209904	TRUE	TRUE	TRUE
chr12:116358144	C	T	*	0.0210063	TRUE	TRUE	TRUE
chr18:20204805	C	T	*	0.0210063	TRUE	TRUE	TRUE
chr5:30649305	T	C	*	0.0210063	TRUE	TRUE	TRUE
chr8:82182888	A	C	*	0.0210063	TRUE	TRUE	TRUE
chr12:19630590	T	A	*	0.0210098	TRUE	TRUE	TRUE
chr18:79056333	G	C	*	0.0210195	TRUE	TRUE	TRUE
chr7:89920128	C	T	*	0.0210195	TRUE	TRUE	TRUE
chr3:122783250	G	C	*	0.0210195	TRUE	TRUE	TRUE
chr3:144529563	T	G	*	0.0210195	TRUE	TRUE	TRUE
chr8:46361856	T	G	*	0.0210195	TRUE	TRUE	TRUE
chr12:29250302	A	G	*	0.0210275	TRUE	TRUE	TRUE
chr11:21040484	G	A	*	0.0210275	TRUE	TRUE	TRUE
chr17:18631633	T	A	*	0.0210275	TRUE	TRUE	TRUE
chr17:39980448	C	T	*	0.0210275	TRUE	TRUE	TRUE
chr16:96422288	G	A	*	0.0210275	TRUE	TRUE	TRUE
chr15:4897019	G	T	*	0.0210275	FALSE	TRUE	TRUE
chr15:6715051	G	C	*	0.0210275	TRUE	TRUE	TRUE
chr14:106500182	C	G	*	0.0210275	TRUE	TRUE	TRUE
chr19:44472413	C	A	*	0.0210275	TRUE	TRUE	TRUE
chr7:4727601	G	A	*	0.0210275	TRUE	TRUE	TRUE
chr6:13122796	A	C	*	0.0210275	TRUE	TRUE	TRUE
chr6:58343629	A	G	*	0.0210275	TRUE	TRUE	TRUE
chr6:124458760	C	A	*	0.0210275	TRUE	TRUE	TRUE
chr4:41149128	A	C	*	0.0210275	TRUE	TRUE	TRUE
chr3:97904110	T	G	*	0.0210275	TRUE	TRUE	TRUE
chr3:106625105	T	C	*	0.0210275	TRUE	TRUE	TRUE
chr9:110529965	A	G	*	0.0210275	TRUE	TRUE	TRUE
chr8:74204763	G	A	*	0.0210275	TRUE	TRUE	TRUE
chr8:95647257	T	C	*	0.0210275	TRUE	TRUE	TRUE
chrX:6518101	G	A	*	0.0210293	TRUE	TRUE	TRUE
chrX:70338765	C	A	*	0.0210293	TRUE	TRUE	TRUE
chr13:33496011	T	G	*	0.0210293	FALSE	TRUE	TRUE
chr17:19931039	C	A	*	0.0210293	TRUE	TRUE	TRUE
chr17:27526817	T	C	*	0.0210293	TRUE	TRUE	TRUE
chr16:34064417	T	G	*	0.0210293	TRUE	TRUE	TRUE
chr15:99542418	C	T	*	0.0210293	TRUE	TRUE	TRUE
chr15:99814033	A	T	*	0.0210293	TRUE	TRUE	TRUE
chr6:123346173	A	G	*	0.0210293	TRUE	TRUE	TRUE
chr2:3358244	T	C	*	0.0210293	TRUE	TRUE	TRUE
chr2:157147314	G	A		0.0210293	TRUE	TRUE	TRUE
chr9:6802394	T	C	*	0.0210293	TRUE	TRUE	TRUE
chr8:16088080	A	C	*	0.0210293	TRUE	TRUE	TRUE
chrX:52635752	G	T	*	0.0210487	TRUE	TRUE	TRUE
chrX:96277483	C	T	*	0.0210487	TRUE	TRUE	TRUE
chr13:24073518	T	G	*	0.0210487	TRUE	TRUE	TRUE
chr13:61633906	G	A	*	0.0210487	TRUE	TRUE	TRUE
chr10:92505864	T	C	*	0.0210487	TRUE	TRUE	TRUE
chr17:33088923	G	A	*	0.0210487	TRUE	TRUE	TRUE
chr16:25763399	G	A	*	0.0210487	TRUE	TRUE	TRUE
chr16:59475943	G	C	*	0.0210487	TRUE	TRUE	TRUE
chr16:91820566	G	C	*	0.0210487	TRUE	TRUE	TRUE
chr19:55292050	A	T	*	0.0210487	TRUE	TRUE	TRUE
chr18:45845246	T	A	*	0.0210487	TRUE	TRUE	TRUE
chr7:14307602	T	C	*	0.0210487	TRUE	TRUE	TRUE
chr7:18343472	T	A	*	0.0210487	TRUE	TRUE	TRUE
chr7:24140390	T	G	*	0.0210487	TRUE	TRUE	TRUE
chr6:30458558	A	G	*	0.0210487	TRUE	TRUE	TRUE
chr5:14933314	A	C		0.0210487	FALSE	TRUE	FALSE
chr4:145116150	A	G		0.0210487	FALSE	TRUE	FALSE
chr2:18092441	T	G	*	0.0210487	TRUE	TRUE	TRUE
chr2:43436675	A	C	*	0.0210487	TRUE	TRUE	TRUE
chr9:10736624	T	G	*	0.0210487	TRUE	TRUE	TRUE
chr9:77947683	A	T	*	0.0210487	TRUE	TRUE	TRUE
chr8:74745926	A	T	*	0.0210487	TRUE	TRUE	TRUE
chr17:34443042	A	G	*	0.0210634	TRUE	TRUE	TRUE
chr5:26370003	A	G		0.0210634	FALSE	TRUE	FALSE
chr3:109389444	A	T		0.0210634	TRUE	TRUE	TRUE
chr15:101679416	C	T	*	0.0210927	TRUE	TRUE	TRUE
chr18:70807739	C	A	*	0.0210927	TRUE	TRUE	TRUE
chr5:146325412	A	G		0.0210927	FALSE	TRUE	FALSE
chr1:84037149	G	T		0.0210927	FALSE	TRUE	FALSE
chrX:45852851	T	C	*	0.0211028	TRUE	TRUE	TRUE
chr7:141486665	T	G	*	0.0211074	TRUE	TRUE	TRUE
chr17:27536019	C	T	*	0.0211209	FALSE	TRUE	TRUE
chr1:9536304	C	T	*	0.0211209	FALSE	TRUE	TRUE
chr19:61254709	T	C		0.0211221	FALSE	TRUE	FALSE
#VALUE!	A	G		0.0211221	FALSE	TRUE	FALSE
chr5:89658067	A	C	*	0.0211221	TRUE	TRUE	TRUE
chr8:52742748	T	A		0.0211221	FALSE	TRUE	FALSE
chr17:53969477	A	C	*	0.0211391	TRUE	TRUE	TRUE
chr7:32256743	T	G	*	0.0211391	TRUE	TRUE	TRUE
chr4:91472362	G	A	*	0.0211391	TRUE	TRUE	TRUE
chr4:98095576	G	C	*	0.0211466	TRUE	TRUE	TRUE
chrX:121241792	G	T		0.0211572	FALSE	TRUE	TRUE
chr11:77786699	T	G	*	0.0211572	TRUE	TRUE	TRUE
chr11:104051865	A	T	*	0.0211572	TRUE	TRUE	TRUE
chr14:8983608	C	T	*	0.0211572	TRUE	TRUE	TRUE
chr18:50333181	C	T	*	0.0211572	TRUE	TRUE	TRUE
chr8:123960541	G	C	*	0.0211572	TRUE	TRUE	TRUE
chrX:94243077	C	A	*	0.0211754	TRUE	TRUE	TRUE
chrX:166423941	G	A	*	0.0211754	TRUE	TRUE	TRUE
chr13:55315209	A	C	*	0.0211754	TRUE	TRUE	TRUE
chr13:61037809	A	G	*	0.0211754	TRUE	TRUE	TRUE
chr13:91924179	T	C	*	0.0211754	TRUE	TRUE	TRUE
chr12:7997426	G	A		0.0211754	TRUE	TRUE	TRUE
chr12:32149515	A	C	*	0.0211754	TRUE	TRUE	TRUE
chr12:82661673	G	A	*	0.0211754	TRUE	TRUE	TRUE
chr12:91968104	C	A	*	0.0211754	TRUE	TRUE	TRUE
chr12:105224749	T	C	*	0.0211754	TRUE	TRUE	TRUE
chr11:36020416	A	C	*	0.0211754	TRUE	TRUE	TRUE
chr11:58515651	G	A	*	0.0211754	TRUE	TRUE	TRUE
chr11:65728518	C	T	*	0.0211754	TRUE	TRUE	TRUE
chr11:65886145	A	C		0.0211754	TRUE	TRUE	TRUE
chr11:72802345	A	C	*	0.0211754	TRUE	TRUE	TRUE
chr11:79026742	T	G		0.0211754	TRUE	TRUE	TRUE
chr17:34679801	G	T	*	0.0211754	TRUE	TRUE	TRUE
chr17:39072583	A	G	*	0.0211754	TRUE	TRUE	TRUE
chr17:55808946	C	T	*	0.0211754	TRUE	TRUE	TRUE
chr16:29220312	C	A	*	0.0211754	TRUE	TRUE	TRUE
chr16:34784911	C	T	*	0.0211754	TRUE	TRUE	TRUE
chr16:36919828	A	C	*	0.0211754	TRUE	TRUE	TRUE
chr16:62823944	C	T	*	0.0211754	TRUE	TRUE	TRUE
chr15:8162525	A	T	*	0.0211754	TRUE	TRUE	TRUE
chr14:19935984	A	C	*	0.0211754	TRUE	TRUE	TRUE
chr14:20234245	A	G	*	0.0211754	TRUE	TRUE	TRUE
chr14:36265480	G	A	*	0.0211754	TRUE	TRUE	TRUE
chr14:56269760	A	G	*	0.0211754	TRUE	TRUE	TRUE
chr14:56452452	T	C	*	0.0211754	TRUE	TRUE	TRUE
chr14:68318355	G	C	*	0.0211754	TRUE	TRUE	TRUE
chr14:101597357	G	C	*	0.0211754	TRUE	TRUE	TRUE
chr19:6066291	A	G	*	0.0211754	TRUE	TRUE	TRUE
chr19:13842906	C	A	*	0.0211754	TRUE	TRUE	TRUE
chr19:29687415	G	C	*	0.0211754	TRUE	TRUE	TRUE
chr19:59989240	A	T	*	0.0211754	TRUE	TRUE	TRUE
chr18:17393892	G	A	*	0.0211754	TRUE	TRUE	TRUE
chr18:32124022	T	A	*	0.0211754	TRUE	TRUE	TRUE
chr18:36921991	C	T	*	0.0211754	TRUE	TRUE	TRUE
chr18:44180390	C	T	*	0.0211754	TRUE	TRUE	TRUE
chr18:57753874	A	C	*	0.0211754	TRUE	TRUE	TRUE
chr18:78392519	T	G	*	0.0211754	TRUE	TRUE	TRUE
#VALUE!	A	G		0.0211754	FALSE	TRUE	TRUE
chr7:13135799	T	G	*	0.0211754	TRUE	TRUE	TRUE
chr7:14389173	A	G	*	0.0211754	TRUE	TRUE	TRUE
chr7:16708419	T	C	*	0.0211754	TRUE	TRUE	TRUE
chr7:18490271	A	C	*	0.0211754	TRUE	TRUE	TRUE
chr7:29800967	T	C	*	0.0211754	TRUE	TRUE	TRUE
chr7:34729386	A	C	*	0.0211754	TRUE	TRUE	TRUE
chr7:34792044	A	G	*	0.0211754	TRUE	TRUE	TRUE
chr7:55127485	T	G	*	0.0211754	TRUE	TRUE	TRUE
chr7:63445106	C	T	*	0.0211754	TRUE	TRUE	TRUE
chr7:69523863	G	T	*	0.0211754	TRUE	TRUE	TRUE
chr7:147295780	G	A	*	0.0211754	TRUE	TRUE	TRUE
chr7:147296225	G	A	*	0.0211754	TRUE	TRUE	TRUE
chr7:152453234	G	A	*	0.0211754	TRUE	TRUE	TRUE
chr6:32260331	A	G	*	0.0211754	TRUE	TRUE	TRUE
chr6:57793483	T	G	*	0.0211754	TRUE	TRUE	TRUE
chr5:44435656	A	T	*	0.0211754	TRUE	TRUE	TRUE
chr5:104078587	G	A	*	0.0211754	TRUE	TRUE	TRUE
chr5:110722451	A	C	*	0.0211754	TRUE	TRUE	TRUE
chr5:116063933	T	G	*	0.0211754	TRUE	TRUE	TRUE
chr5:148118490	G	C	*	0.0211754	TRUE	TRUE	TRUE
chr4:33333346	G	A	*	0.0211754	TRUE	TRUE	TRUE
chr4:106443305	T	C	*	0.0211754	TRUE	TRUE	TRUE
chr4:120225575	G	A	*	0.0211754	TRUE	TRUE	TRUE
chr4:143287983	T	G	*	0.0211754	TRUE	TRUE	TRUE
chr4:155547316	A	T	*	0.0211754	TRUE	TRUE	TRUE
chr3:93249604	C	T	*	0.0211754	TRUE	TRUE	TRUE
chr3:93961943	A	G	*	0.0211754	TRUE	TRUE	TRUE
chr3:96658451	T	C	*	0.0211754	TRUE	TRUE	TRUE
chr3:98679275	A	C	*	0.0211754	TRUE	TRUE	TRUE
chr3:106842443	A	C	*	0.0211754	TRUE	TRUE	TRUE
chr3:137289326	G	C	*	0.0211754	TRUE	TRUE	TRUE
chr2:14996648	G	A	*	0.0211754	TRUE	TRUE	TRUE
chr2:26816062	C	A	*	0.0211754	TRUE	TRUE	TRUE
chr2:66543128	A	C	*	0.0211754	TRUE	TRUE	TRUE
chr2:144078227	C	T	*	0.0211754	TRUE	TRUE	TRUE
chr2:149235695	T	C	*	0.0211754	TRUE	TRUE	TRUE
chr2:165653897	G	A	*	0.0211754	TRUE	TRUE	TRUE
chr1:12828412	G	A	*	0.0211754	TRUE	TRUE	TRUE
chr1:24286779	A	C	*	0.0211754	TRUE	TRUE	TRUE
chr1:58712000	C	G	*	0.0211754	TRUE	TRUE	TRUE
chr1:156333653	C	T	*	0.0211754	TRUE	TRUE	TRUE
chr1:191985878	G	C	*	0.0211754	TRUE	TRUE	TRUE
chr9:27141212	G	C	*	0.0211754	TRUE	TRUE	TRUE
chr9:60358712	C	A	*	0.0211754	TRUE	TRUE	TRUE
chr9:107449741	C	T	*	0.0211754	TRUE	TRUE	TRUE
chr8:13003549	A	C		0.0211754	TRUE	TRUE	TRUE
chr8:38851325	A	G	*	0.0211754	TRUE	TRUE	TRUE
chr8:44215752	T	A	*	0.0211754	TRUE	TRUE	TRUE
chr8:96420210	C	T	*	0.0211754	TRUE	TRUE	TRUE
chrX:81123834	C	T	*	0.0212058	TRUE	TRUE	TRUE
chr11:105958235	A	C	*	0.0212058	TRUE	TRUE	TRUE
chr16:57166301	T	C	*	0.0212058	TRUE	TRUE	TRUE
chr15:28226655	T	C	*	0.0212058	TRUE	TRUE	TRUE
chr4:128061623	A	C	*	0.0212058	TRUE	TRUE	TRUE
chr1:63216800	A	C	*	0.0212058	TRUE	TRUE	TRUE
chr1:65298287	T	C	*	0.0212058	TRUE	TRUE	TRUE
chrX:91324782	A	C		0.0212256	TRUE	TRUE	TRUE
chrX:100380535	T	G	*	0.0212256	TRUE	TRUE	TRUE
chr13:55909465	T	G	*	0.0212256	TRUE	TRUE	TRUE
chr13:63955036	A	G	*	0.0212256	TRUE	TRUE	TRUE
chr12:86126003	G	T	*	0.0212256	TRUE	TRUE	TRUE
chr11:46221225	G	A	*	0.0212256	TRUE	TRUE	TRUE
chr11:79946829	C	T	*	0.0212256	TRUE	TRUE	TRUE
chr11:94225110	T	C		0.0212256	TRUE	TRUE	TRUE
chr11:115948227	T	A	*	0.0212256	TRUE	TRUE	TRUE
chr10:102665080	T	A	*	0.0212256	TRUE	TRUE	TRUE
chr10:129191683	G	T	*	0.0212256	TRUE	TRUE	TRUE
chr16:3708174	T	G	*	0.0212256	TRUE	TRUE	TRUE
chr16:8103780	T	G	*	0.0212256	TRUE	TRUE	TRUE
chr16:16484563	T	A	*	0.0212256	TRUE	TRUE	TRUE
chr15:84044527	G	A	*	0.0212256	TRUE	TRUE	TRUE
chr14:29335914	C	T	*	0.0212256	TRUE	TRUE	TRUE
chr19:44585879	C	T	*	0.0212256	TRUE	TRUE	TRUE
chr18:58208184	C	A	*	0.0212256	TRUE	TRUE	TRUE
chr18:63229648	C	T	*	0.0212256	TRUE	TRUE	TRUE
chr7:19638852	T	G	*	0.0212256	TRUE	TRUE	TRUE
chr7:125992105	T	G	*	0.0212256	TRUE	TRUE	TRUE
chr7:134338664	G	A	*	0.0212256	TRUE	TRUE	TRUE
chr6:32008492	T	C	*	0.0212256	TRUE	TRUE	TRUE
chr6:41431367	A	T	*	0.0212256	TRUE	TRUE	TRUE
chr5:84760464	A	G	*	0.0212256	TRUE	TRUE	TRUE
chr5:90901302	C	T	*	0.0212256	TRUE	TRUE	TRUE
chr5:107862330	C	T	*	0.0212256	TRUE	TRUE	TRUE
chr5:114908943	G	T	*	0.0212256	TRUE	TRUE	TRUE
chr5:149114839	G	A	*	0.0212256	TRUE	TRUE	TRUE
chr4:43276190	G	A	*	0.0212256	TRUE	TRUE	TRUE
chr3:55835520	T	G	*	0.0212256	TRUE	TRUE	TRUE
chr2:36861069	C	A	*	0.0212256	TRUE	TRUE	TRUE
chr2:76594632	A	G	*	0.0212256	TRUE	TRUE	TRUE
chr2:85503773	C	T	*	0.0212256	TRUE	TRUE	TRUE
chr2:87109732	G	T	*	0.0212256	TRUE	TRUE	TRUE
chr1:176047446	C	T	*	0.0212256	TRUE	TRUE	TRUE
chr9:7114839	G	A	*	0.0212256	TRUE	TRUE	TRUE
chr9:19180128	G	A	*	0.0212256	TRUE	TRUE	TRUE
chr9:66242856	C	T	*	0.0212256	TRUE	TRUE	TRUE
chr13:74168910	T	G	*	0.0213507	TRUE	TRUE	TRUE
chr11:99741408	C	T	*	0.0213726	TRUE	TRUE	TRUE
chr13:66384831	C	G		0.0213792	TRUE	TRUE	FALSE
chr12:120411689	T	G	*	0.0213792	FALSE	TRUE	TRUE
chr5:26363646	A	C	*	0.0213792	TRUE	TRUE	TRUE
chr13:14329304	C	T	*	0.0214002	TRUE	TRUE	TRUE
#VALUE!	C	T	*	0.0214002	TRUE	TRUE	TRUE
chr4:60514882	T	A	*	0.0214002	TRUE	TRUE	TRUE
chr7:30182128	G	A	*	0.0214055	TRUE	TRUE	TRUE
chr5:72091604	C	A	*	0.0214055	TRUE	TRUE	TRUE
chr2:178109072	T	G	*	0.0214055	TRUE	TRUE	TRUE
chr8:4268004	C	T	*	0.0214055	TRUE	TRUE	TRUE
chr8:107037096	T	C	*	0.0214055	TRUE	TRUE	TRUE
#VALUE!	C	A		0.0214213	TRUE	TRUE	FALSE
chrX:25961675	A	T	*	0.0214213	TRUE	TRUE	TRUE
chrX:166419712	T	G	*	0.0214213	TRUE	TRUE	TRUE
chr12:20551175	T	C	*	0.0214213	TRUE	TRUE	TRUE
chr10:121038379	A	C		0.0214213	TRUE	TRUE	TRUE
chr13:8030485	A	C	*	0.0214459	TRUE	TRUE	TRUE
chr16:23889726	A	G	*	0.0214459	TRUE	TRUE	TRUE
chr9:108817637	C	A	*	0.0214459	TRUE	TRUE	TRUE
chr12:71143887	T	G	*	0.0215	TRUE	TRUE	TRUE
chr10:79988207	C	T	*	0.0215	TRUE	TRUE	TRUE
chr17:17870581	C	A	*	0.0215	TRUE	TRUE	TRUE
chr19:30166536	T	C	*	0.0215	TRUE	TRUE	TRUE
chr7:13763268	C	T	*	0.0215	TRUE	TRUE	TRUE
chr7:32437509	A	C	*	0.0215	TRUE	TRUE	TRUE
chr7:51271366	A	T	*	0.0215	TRUE	TRUE	TRUE
chr7:111077302	A	T	*	0.0215	TRUE	TRUE	TRUE
chr7:115969410	A	C	*	0.0215	TRUE	TRUE	TRUE
chr5:20701878	G	A	*	0.0215	TRUE	TRUE	TRUE
chr4:114711678	A	G	*	0.0215	TRUE	TRUE	TRUE
chr2:31314584	C	A	*	0.0215	TRUE	TRUE	TRUE
chr1:38264880	A	C	*	0.0215	TRUE	TRUE	TRUE
chr1:138329028	A	C	*	0.0215	TRUE	TRUE	TRUE
chr11:3079653	G	A		0.0215609	FALSE	FALSE	TRUE
chr11:3079654	C	T		0.0215609	FALSE	FALSE	TRUE
chr10:80640897	A	C		0.0215609	FALSE	FALSE	TRUE
chr13:40873843	C	A	*	0.021609	TRUE	TRUE	TRUE
chr12:74224816	A	G		0.021609	TRUE	TRUE	TRUE
chr11:58203906	C	T	*	0.021609	TRUE	TRUE	TRUE
chr11:119605099	T	C		0.021609	TRUE	TRUE	TRUE
chr10:77539731	T	C		0.021609	TRUE	TRUE	TRUE
chr10:127898490	G	C	*	0.021609	TRUE	TRUE	TRUE
chr17:20608077	C	T	*	0.021609	TRUE	TRUE	TRUE
chr17:37268125	A	C	*	0.021609	TRUE	TRUE	TRUE
chr17:68102223	G	A		0.021609	TRUE	TRUE	TRUE
chr15:79537489	G	A	*	0.021609	TRUE	TRUE	TRUE
chr14:15802185	A	T	*	0.021609	TRUE	TRUE	TRUE
chr7:13166801	A	C	*	0.021609	TRUE	TRUE	TRUE
chr7:29759618	T	C	*	0.021609	TRUE	TRUE	TRUE
chr7:31088682	G	A	*	0.021609	TRUE	TRUE	TRUE
chr7:94056277	T	G	*	0.021609	TRUE	TRUE	TRUE
chr7:114330136	T	G	*	0.021609	TRUE	TRUE	TRUE
chr6:32128304	C	T	*	0.021609	TRUE	TRUE	TRUE
chr6:40368691	C	T	*	0.021609	TRUE	TRUE	TRUE
chr5:5082702	T	C	*	0.021609	TRUE	TRUE	TRUE
chr5:129091117	C	T	*	0.021609	TRUE	TRUE	TRUE
chr5:139003784	A	C	*	0.021609	TRUE	TRUE	TRUE
chr5:145956698	C	A	*	0.021609	TRUE	TRUE	TRUE
chr3:27928165	A	C	*	0.021609	TRUE	TRUE	TRUE
chr3:98546145	G	T	*	0.021609	TRUE	TRUE	TRUE
chr2:24035536	G	A	*	0.021609	TRUE	TRUE	TRUE
chr2:76576744	T	G	*	0.021609	TRUE	TRUE	TRUE
chr2:86225913	T	C	*	0.021609	TRUE	TRUE	TRUE
chr2:109565536	A	G	*	0.021609	TRUE	TRUE	TRUE
chr2:121034074	T	C	*	0.021609	TRUE	TRUE	TRUE
chr2:130799135	G	A	*	0.021609	TRUE	TRUE	TRUE
chr1:39739811	T	G	*	0.021609	TRUE	TRUE	TRUE
chr1:54715826	A	C	*	0.021609	TRUE	TRUE	TRUE
chr1:65074700	T	G	*	0.021609	TRUE	TRUE	TRUE
chr1:95327931	G	A	*	0.021609	TRUE	TRUE	TRUE
chr1:177636116	A	T	*	0.021609	TRUE	TRUE	TRUE
chr9:20995957	C	G	*	0.021609	TRUE	TRUE	TRUE
chr9:20995958	G	A	*	0.021609	TRUE	TRUE	TRUE
chr9:40781727	G	T	*	0.021609	TRUE	TRUE	TRUE
chr13:66534172	T	C	*	0.0216811	TRUE	TRUE	TRUE
chr19:10933425	G	A	*	0.0216811	TRUE	TRUE	TRUE
#VALUE!	G	T	*	0.0216811	FALSE	TRUE	TRUE
chr12:52697427	G	C	*	0.0217122	TRUE	TRUE	TRUE
chr12:76066282	A	C	*	0.0217122	TRUE	TRUE	TRUE
chr11:77262997	C	A	*	0.0217122	TRUE	TRUE	TRUE
chr17:53093368	T	C	*	0.0217122	TRUE	TRUE	TRUE
chr7:49530865	C	T	*	0.0217122	TRUE	TRUE	TRUE
chr7:51989288	G	A	*	0.0217122	TRUE	TRUE	TRUE
chr7:148403044	C	G	*	0.0217122	TRUE	TRUE	TRUE
chr3:92628551	G	A	*	0.0217122	TRUE	TRUE	TRUE
chr2:75776039	T	G	*	0.0217122	TRUE	TRUE	TRUE
chr2:112741073	C	A	*	0.0217122	TRUE	TRUE	TRUE
chr2:168581447	G	T	*	0.0217122	TRUE	TRUE	TRUE
chr8:113573604	G	C	*	0.0217122	TRUE	TRUE	TRUE
chr8:125128117	C	A	*	0.0217122	TRUE	TRUE	TRUE
chrX:33510325	C	T	*	0.0218046	TRUE	TRUE	TRUE
chr17:23813324	A	C	*	0.0218046	FALSE	TRUE	TRUE
chr18:38135898	G	C	*	0.0218046	TRUE	TRUE	TRUE
chr5:14923649	A	C	*	0.0218046	TRUE	TRUE	TRUE
chr3:104588078	C	A	*	0.0218046	TRUE	TRUE	TRUE
chr5:24911395	A	T	*	0.0218247	TRUE	TRUE	TRUE
chrX:8266593	G	T	*	0.0218583	TRUE	TRUE	TRUE
chr12:55284935	A	G	*	0.0218583	TRUE	TRUE	TRUE
chr12:67790651	T	G	*	0.0218583	TRUE	TRUE	TRUE
chr11:74148194	A	T	*	0.0218583	TRUE	TRUE	TRUE
chr11:75915373	C	T	*	0.0218583	TRUE	TRUE	TRUE
chr11:100109774	T	C	*	0.0218583	TRUE	TRUE	TRUE
chr11:100755862	T	G	*	0.0218583	TRUE	TRUE	TRUE
chr10:66700922	T	C		0.0218583	TRUE	TRUE	TRUE
chr10:79127687	C	A	*	0.0218583	TRUE	TRUE	TRUE
chr10:80708329	T	G		0.0218583	TRUE	TRUE	TRUE
chr10:89495918	A	G	*	0.0218583	TRUE	TRUE	TRUE
chr10:126955836	T	C	*	0.0218583	TRUE	TRUE	TRUE
chr17:12855660	C	T	*	0.0218583	TRUE	TRUE	TRUE
chr17:26342717	G	C	*	0.0218583	TRUE	TRUE	TRUE
chr17:34991804	A	C	*	0.0218583	TRUE	TRUE	TRUE
chr17:50746317	C	A	*	0.0218583	TRUE	TRUE	TRUE
chr17:56142159	T	G	*	0.0218583	TRUE	TRUE	TRUE
chr17:57881544	T	G	*	0.0218583	TRUE	TRUE	TRUE
chr17:68210617	G	A	*	0.0218583	TRUE	TRUE	TRUE
chr16:38252840	A	G		0.0218583	TRUE	TRUE	TRUE
chr16:87437020	C	T	*	0.0218583	TRUE	TRUE	TRUE
chr16:89789912	A	C	*	0.0218583	TRUE	TRUE	TRUE
chr15:76349622	A	C	*	0.0218583	FALSE	TRUE	TRUE
chr15:93026795	A	C	*	0.0218583	TRUE	TRUE	TRUE
chr15:98478052	A	G	*	0.0218583	TRUE	TRUE	TRUE
chr15:102354508	T	C	*	0.0218583	TRUE	TRUE	TRUE
chr14:33821696	C	T	*	0.0218583	TRUE	TRUE	TRUE
chr14:34912987	G	A	*	0.0218583	TRUE	TRUE	TRUE
chr14:36333850	A	C	*	0.0218583	TRUE	TRUE	TRUE
chr14:52527325	A	T	*	0.0218583	TRUE	TRUE	TRUE
chr14:79811727	T	G	*	0.0218583	TRUE	TRUE	TRUE
chr19:11576639	T	G	*	0.0218583	TRUE	TRUE	TRUE
chr19:12722499	A	G	*	0.0218583	TRUE	TRUE	TRUE
chr19:25677901	G	A	*	0.0218583	TRUE	TRUE	TRUE
chr18:37100775	G	T	*	0.0218583	TRUE	TRUE	TRUE
chr18:37136055	A	G	*	0.0218583	TRUE	TRUE	TRUE
chr18:78312653	G	T	*	0.0218583	TRUE	TRUE	TRUE
chr7:4660245	A	C	*	0.0218583	TRUE	TRUE	TRUE
chr7:13915102	A	T	*	0.0218583	TRUE	TRUE	TRUE
chr7:24231861	G	A	*	0.0218583	TRUE	TRUE	TRUE
chr7:27942765	G	C	*	0.0218583	TRUE	TRUE	TRUE
chr7:109603230	G	A	*	0.0218583	TRUE	TRUE	TRUE
chr7:110057345	A	G	*	0.0218583	TRUE	TRUE	TRUE
chr7:110132694	T	A	*	0.0218583	TRUE	TRUE	TRUE
chr7:141489854	C	T	*	0.0218583	TRUE	TRUE	TRUE
chr6:39052460	T	A	*	0.0218583	TRUE	TRUE	TRUE
chr6:48425999	T	C	*	0.0218583	TRUE	TRUE	TRUE
chr6:87336937	A	T	*	0.0218583	TRUE	TRUE	TRUE
chr6:108313675	T	C	*	0.0218583	TRUE	TRUE	TRUE
chr6:121728946	T	C	*	0.0218583	TRUE	TRUE	TRUE
chr6:132008436	C	T	*	0.0218583	TRUE	TRUE	TRUE
chr6:141942540	T	G	*	0.0218583	TRUE	TRUE	TRUE
chr5:15700581	A	C	*	0.0218583	TRUE	TRUE	TRUE
chr5:148493225	T	C	*	0.0218583	TRUE	TRUE	TRUE
chr4:111003991	T	G	*	0.0218583	TRUE	TRUE	TRUE
chr4:112384050	T	C	*	0.0218583	TRUE	TRUE	TRUE
chr4:148318468	T	C		0.0218583	TRUE	TRUE	TRUE
chr4:151777075	G	A	*	0.0218583	TRUE	TRUE	TRUE
chr3:36520158	T	C	*	0.0218583	TRUE	TRUE	TRUE
chr3:92523176	T	C	*	0.0218583	TRUE	TRUE	TRUE
chr3:108217035	T	A	*	0.0218583	TRUE	TRUE	TRUE
chr2:3690256	G	A	*	0.0218583	TRUE	TRUE	TRUE
chr2:13264282	A	G	*	0.0218583	TRUE	TRUE	TRUE
chr2:25198589	A	G	*	0.0218583	TRUE	TRUE	TRUE
chr2:37074947	T	C	*	0.0218583	TRUE	TRUE	TRUE
chr2:60458268	C	T	*	0.0218583	TRUE	TRUE	TRUE
chr2:86039019	G	T		0.0218583	TRUE	TRUE	TRUE
chr2:147870216	C	G	*	0.0218583	TRUE	TRUE	TRUE
chr2:156334436	C	T	*	0.0218583	TRUE	TRUE	TRUE
chr2:180884474	C	T	*	0.0218583	TRUE	TRUE	TRUE
chr1:34265601	G	A	*	0.0218583	TRUE	TRUE	TRUE
chr1:84762743	A	C	*	0.0218583	TRUE	TRUE	TRUE
chr1:138180275	T	C		0.0218583	TRUE	TRUE	TRUE
chr1:177006064	C	T	*	0.0218583	TRUE	TRUE	TRUE
chr9:19688867	A	C	*	0.0218583	TRUE	TRUE	TRUE
chr9:21078566	C	A	*	0.0218583	TRUE	TRUE	TRUE
chr9:52968087	T	C	*	0.0218583	TRUE	TRUE	TRUE
chr8:3944162	A	C	*	0.0218583	TRUE	TRUE	TRUE
chr8:11844311	C	G	*	0.0218583	TRUE	TRUE	TRUE
chr8:19446005	A	T	*	0.0218583	TRUE	TRUE	TRUE
chr8:23438054	T	G		0.0218583	TRUE	TRUE	TRUE
chr8:65430940	T	G	*	0.0218583	TRUE	TRUE	TRUE
chr8:90649064	T	G	*	0.0218583	TRUE	TRUE	TRUE
chr8:107909235	A	C	*	0.0218583	TRUE	TRUE	TRUE
chr8:112023203	T	C	*	0.0218583	TRUE	TRUE	TRUE
chr8:113605387	C	G	*	0.0218583	TRUE	TRUE	TRUE
chr13:37080881	C	T	*	0.0219297	TRUE	TRUE	TRUE
chr13:50040512	T	G	*	0.0219297	TRUE	TRUE	TRUE
chr13:61140825	T	G	*	0.0219297	TRUE	TRUE	TRUE
chr13:68779658	C	T	*	0.0219297	TRUE	TRUE	TRUE
chr13:93524400	A	T	*	0.0219297	TRUE	TRUE	TRUE
chr13:103496521	T	G	*	0.0219297	TRUE	TRUE	TRUE
chr12:89369686	T	C	*	0.0219297	TRUE	TRUE	TRUE
chr12:112513894	C	T	*	0.0219297	TRUE	TRUE	TRUE
chr11:67669542	C	A	*	0.0219297	TRUE	TRUE	TRUE
chr11:115745283	C	T	*	0.0219297	TRUE	TRUE	TRUE
chr11:116784859	T	C	*	0.0219297	TRUE	TRUE	TRUE
chr10:21901757	A	C	*	0.0219297	TRUE	TRUE	TRUE
chr10:75102330	C	T	*	0.0219297	TRUE	TRUE	TRUE
chr10:79281907	G	C	*	0.0219297	TRUE	TRUE	TRUE
chr17:28881875	T	G	*	0.0219297	TRUE	TRUE	FALSE
chr17:51103021	C	A	*	0.0219297	TRUE	TRUE	TRUE
chr16:35660676	T	G	*	0.0219297	TRUE	TRUE	TRUE
chr16:89570829	A	G	*	0.0219297	TRUE	TRUE	TRUE
chr15:80151568	T	G	*	0.0219297	TRUE	TRUE	TRUE
chr14:21485189	T	G	*	0.0219297	TRUE	TRUE	TRUE
chr14:56399793	G	A	*	0.0219297	TRUE	TRUE	TRUE
chr14:61325682	C	G	*	0.0219297	TRUE	TRUE	TRUE
chr14:66536487	T	G	*	0.0219297	TRUE	TRUE	TRUE
chr19:35024941	G	C	*	0.0219297	TRUE	TRUE	TRUE
chr18:20614739	A	T	*	0.0219297	TRUE	TRUE	TRUE
chr18:37674195	A	G	*	0.0219297	TRUE	TRUE	TRUE
chr7:14389215	C	T	*	0.0219297	TRUE	TRUE	TRUE
chr7:52152270	C	T	*	0.0219297	TRUE	TRUE	TRUE
chr7:112826185	A	G	*	0.0219297	TRUE	TRUE	TRUE
chr7:149658177	G	T	*	0.0219297	TRUE	TRUE	TRUE
chr6:91730268	T	G	*	0.0219297	TRUE	TRUE	TRUE
chr5:69954316	A	T	*	0.0219297	TRUE	TRUE	TRUE
chr5:113300477	C	A	*	0.0219297	TRUE	TRUE	TRUE
chr5:122268101	A	C	*	0.0219297	TRUE	TRUE	TRUE
chr5:127985291	G	A	*	0.0219297	TRUE	TRUE	TRUE
chr5:140232115	G	T	*	0.0219297	TRUE	TRUE	TRUE
chr5:140244330	C	G	*	0.0219297	TRUE	TRUE	TRUE
chr4:129802781	T	G		0.0219297	TRUE	TRUE	TRUE
chr3:105730131	C	A	*	0.0219297	TRUE	TRUE	TRUE
chr3:144529908	C	G	*	0.0219297	TRUE	TRUE	TRUE
chr2:14060717	C	A	*	0.0219297	TRUE	TRUE	TRUE
chr2:41585744	A	C	*	0.0219297	TRUE	TRUE	TRUE
chr2:56964025	C	T	*	0.0219297	TRUE	TRUE	TRUE
chr2:69704451	T	G	*	0.0219297	TRUE	TRUE	TRUE
chr2:86888590	A	C	*	0.0219297	TRUE	TRUE	TRUE
chr2:101482787	G	T	*	0.0219297	TRUE	TRUE	TRUE
chr2:143800222	C	A	*	0.0219297	TRUE	TRUE	TRUE
chr1:90035811	C	T	*	0.0219297	TRUE	TRUE	TRUE
chr1:156330291	G	A	*	0.0219297	TRUE	TRUE	TRUE
chr1:160402628	C	A	*	0.0219297	TRUE	TRUE	TRUE
chr1:175276034	G	A	*	0.0219297	TRUE	TRUE	TRUE
chr9:66362094	G	A	*	0.0219297	TRUE	TRUE	TRUE
chr8:16200058	G	T	*	0.0219297	TRUE	TRUE	TRUE
chr8:93784874	T	G	*	0.0219297	TRUE	TRUE	TRUE
chr8:125983425	C	T	*	0.0219297	TRUE	TRUE	TRUE
chr8:128389918	T	G	*	0.0219297	TRUE	TRUE	TRUE
chr13:61758574	C	T	*	0.0219639	TRUE	TRUE	TRUE
chr11:115252429	T	G	*	0.0219639	TRUE	TRUE	TRUE
chr17:27534619	T	C	*	0.0219639	TRUE	TRUE	TRUE
chr7:14250227	G	T	*	0.0219639	TRUE	TRUE	TRUE
chr14:55693017	T	G	*	0.021971	TRUE	TRUE	TRUE
chr7:80636200	T	G	*	0.021971	TRUE	TRUE	TRUE
chr7:115671775	T	G	*	0.021971	TRUE	TRUE	TRUE
chr5:44371112	T	C	*	0.021971	TRUE	TRUE	TRUE
chr11:9194690	A	C	*	0.0219958	TRUE	TRUE	TRUE
chr11:65035481	A	T	*	0.0219958	TRUE	TRUE	TRUE
chr10:14437930	A	C	*	0.0219958	TRUE	TRUE	TRUE
chr17:37863037	T	A	*	0.0219958	TRUE	TRUE	TRUE
chr14:69142080	A	G	*	0.0219958	TRUE	TRUE	TRUE
chr3:98547927	C	A	*	0.0219958	TRUE	TRUE	TRUE
chr2:125019875	T	C	*	0.0219958	TRUE	TRUE	TRUE
chr2:125147323	G	T	*	0.0219958	TRUE	TRUE	TRUE
chr1:60311752	G	A	*	0.0219958	TRUE	TRUE	TRUE
chr16:35841672	C	G	*	0.0219993	TRUE	TRUE	TRUE
chr19:6121411	T	C	*	0.0219993	TRUE	TRUE	TRUE
chr7:94150851	T	G	*	0.0219993	TRUE	TRUE	TRUE
chr6:48570687	G	A	*	0.0219993	TRUE	TRUE	TRUE
chr6:123692126	A	C	*	0.0219993	TRUE	TRUE	TRUE
chr5:21395594	A	G	*	0.0219993	TRUE	TRUE	TRUE
chr5:34956049	T	A	*	0.0219993	TRUE	TRUE	TRUE
chr4:45296952	C	T	*	0.0219993	TRUE	TRUE	TRUE
chr2:158669924	G	A	*	0.0219993	TRUE	TRUE	TRUE
chr9:28916977	T	C	*	0.0219993	TRUE	TRUE	TRUE
chr9:57004063	T	C	*	0.0219993	TRUE	TRUE	TRUE
chr9:114383096	C	A	*	0.0219993	TRUE	TRUE	TRUE
chr8:16092258	C	T	*	0.0219993	TRUE	TRUE	TRUE
chr12:105092877	C	A	*	0.0222561	TRUE	TRUE	TRUE
chr4:148735624	C	T		0.0222561	FALSE	TRUE	FALSE
chr10:35745433	C	T		0.0222715	FALSE	TRUE	FALSE
#VALUE!	C	T		0.0222715	FALSE	TRUE	FALSE
chr7:19114940	T	A	*	0.0222715	TRUE	TRUE	TRUE
chr5:15127114	C	A		0.0222715	TRUE	TRUE	FALSE
chr5:15187630	C	T		0.0222715	TRUE	TRUE	FALSE
chr1:87508579	T	A		0.0222715	FALSE	TRUE	FALSE
chr11:66989695	C	G	*	0.0223453	TRUE	TRUE	TRUE
chr11:69392000	G	A	*	0.0223453	TRUE	TRUE	TRUE
chr10:60569109	G	A	*	0.0223453	TRUE	TRUE	TRUE
chr15:82025351	T	G	*	0.0223453	TRUE	TRUE	TRUE
chr7:88238007	C	A	*	0.0223453	TRUE	TRUE	TRUE
chr7:125298149	A	C	*	0.0223453	TRUE	TRUE	TRUE
chr5:21252777	T	A	*	0.0223453	TRUE	TRUE	TRUE
chr3:87164849	G	T	*	0.0223453	TRUE	TRUE	TRUE
chr3:107419405	T	A	*	0.0223453	TRUE	TRUE	TRUE
chr3:126732427	A	G	*	0.0223453	TRUE	TRUE	TRUE
chr2:87622785	G	T	*	0.0223453	TRUE	TRUE	TRUE
chr2:89877414	C	T	*	0.0223453	TRUE	TRUE	TRUE
chr1:95500752	G	T	*	0.0223453	TRUE	TRUE	TRUE
chr1:130240875	T	G	*	0.0223453	TRUE	TRUE	TRUE
chr1:155739156	G	A	*	0.0223453	TRUE	TRUE	TRUE
chr1:196470635	A	C	*	0.0223453	TRUE	TRUE	TRUE
chr9:3187774	C	A	*	0.0223453	TRUE	TRUE	TRUE
chr9:39398903	A	C	*	0.0223453	TRUE	TRUE	TRUE
chr9:104775110	A	G	*	0.0223453	TRUE	TRUE	TRUE
chr8:74624416	T	G	*	0.0223453	TRUE	TRUE	TRUE
chr13:66337935	G	A	*	0.0225522	TRUE	FALSE	TRUE
chr5:14913539	C	G		0.0225522	TRUE	TRUE	FALSE
chr18:23977674	C	T	*	0.0225805	TRUE	TRUE	TRUE
chr13:66338051	C	A	*	0.0228108	TRUE	TRUE	TRUE
chr11:11857923	T	C	*	0.0228108	TRUE	TRUE	TRUE
chr19:59534071	C	A	*	0.0228108	TRUE	TRUE	TRUE
chr7:14066289	A	T	*	0.0228108	TRUE	TRUE	TRUE
[truncated: 10,461 more rows]
