# Supplementary material for: Confidence-based Somatic Mutation Evaluation and Prioritization
Source: PLoS Comput Biol. 2012 Sep 27;8(9):e1002714. doi: 10.1371/journal.pcbi.1002714 (PMC3459886; doi:10.1371/journal.pcbi.1002714)
Supplement: Dataset S4 — Primer sequences. (XLS) [file pcbi.1002714.s004.xls]

## Sheet: Positive control
locus	Reference allele	alt allele 1	alt allele 2 (* = reference allele)	Gene	forward primer name	sequence	reverse primer name	sequence
chr4_147318853	G	A	*	2510039O18Rik	2510039_FOR	CTACATGCTCTCCTGCTCTC	2510039_REV	CTTGCAGCCGCGCTTC
chr7_29679596	A	C	*	Actn4	Actn4_FOR	ACCCAGTGCTGGCTCAAG	Actn4_REV	TGATGCTGAGTTCAACCGG
chr3_19049506	C	A	*	Armc1	Armc1_FOR	AGTTTGCACAGAGCATCGTTC	Armc1_REV	TTTGCAGGCGCTACGCTAC
chr11_4546658	C	G	*	Ascc2	Ascc2_FOR	CGCTGGCTAACCTCTCC	Ascc2_REV	CGAATGAGCGCAGGGGTAA
chr8_86493050	G	C	*	Asf1b	Asf1b_FOR	GGAGGTTTGAGGGAATAATGAAC	Asf1b_REV	GGCTCCCCTGTCAGATG
chr3_88786630	C	A	*	Ash1l	Ash1I_FOR	AGCAGAACAAATGGAAGAAATCTC	Ash1I_REV	GTGTTTGTCTGGTGCAGTGA
chr8_12834636	G	C	*	Atp11a	Atp11a_FOR	TCCGTGTGAGATGAAGACC	Atp11a_REV	CTCTGAAGCACTGGTAGGC
chr2_130799134	G	A	*	Atrn	Atrn_FOR	CAGTTACCATTCTCAGTTAATTCTC	Atrn_REV	GTTCCTAGGTCCACCTTGATC
chr4_155261078	G	A	*	Cpsf3l	Cpsf3I_FOR	GTGCCCATATACTTCTCTACG	Cpsf3I_REV	GATTGCCAGGGCCTTACCA
chr9_108110998	G	C	*	Dag1	Dag1_FOR	GCCTCCGAGTTGTGGTAG	Dag1_REV	CATTCAGGAGCCACCATC
chr19_10693719	C	A	*	Ddb1	Ddb1_FOR	GTTTATGGCCTCTGCGCTC	Ddb1_REV	CTACTCTTGCATTCTGGGTC
chr15_98478051	A	G	*	Ddx23	Ddx23_FOR	CCACAAAGGGAAGTGTCAG	Ddx23_REV	GCTCCCAGTCCTTCCTAG
chr8_125980397	A	G	*	Def8	Def8_FOR	GGAGGTGTGCCTAGTGAG	Def8_REV	GGCAGGTAGCTGAGTGAC
chr10_59352801	C	A	*	Dnajb12	Dnajb12_FOR	GACCCCTCAGTGGCTTC	Dnajb12_REV	GGTCCCTACCTTTTCACAG
chr19_5902443	A	C	*	Dpf2	Dpf2_FOR	CTGGGCACGGAGTACAG	Dpf2_REV	CAGGGTTCCCTTGAGAATCAT
chr10_80644633	G	C	*	Eef2	Eef2_FOR	CTTAAGGGTGCCAGGAAAG	Eef2_REV	CGTCTCAGCTACCACTTG
chr8_46109160	A	G	*	Fat1	Fat1_FOR	GTGACTGTGCACGTGATCG	Fat1_REV	TGCTTGTGAACCTGCCGTC
chr3_27364729	G	C	*	Fndc3b	Fnbc3b_FOR	TCACGGCAGTAGTAGGGC	Fnbc3b_REV	CTCAAGACAAGTGACTGGG
chr1_59540713	G	C	*	Fzd7	Fzd7_FOR	GCCTCGACGCTCTTCAC	Fzd7_REV	CGGTAGCCATCGTCCGA
chr2_174123873	A	G	*	Gnas	Gnas_FOR	TCAACCCAGCGATTTTGGAG	Gnas_REV	CAGCGTTTTCAAATCTGATGTTC
chr16_36919827	A	C	*	Golgb1	Golgb1_FOR	CCAAGTGCAGTCCATCTCC	Golgb1_REV	GAAGCACACACTCACCAATC
chr12_4719277	A	C	*	Itsn2	Itsn2_FOR	ACGGTCTCTGGTGAAGCAG	Itsn2_REV	AGACCTTGGGTGCAGACTC
chr11_102769470	T	G	*	Kif18b	Kif18b_FOR	TGGCAAATGTCTCCGCTCC	Kif18b_REV	TGGGCCCTTCTGCCTTAC
chr16_17776635	T	G	*	Klhl22	Klhl22_FOR	GTCTACCGGCTAGCAGAC	Klhl22_REV	AGCCTGCACCTGCTCTAG
chr6_39350454	T	A		Mkrn1	Mkrn1_FOR	CACCGCACTATCCGAGC	Mkrn1_REV	CTTGAAGAGCGGGCCTAG
chr10_6338696	A	C	*	Mthfd1l	Mthfd1_FOR	CATGCCTATAGCAGCCAGC	Mthfd1_REV	TCGAGAGGCAGACATTGTG
chr7_109146915	C	A	*	Numa1	Numa1_FOR	CTCCAAACCCGCGTAGAG	Numa1_REV	GGTGGCATTGAGCCCTG
chr1_75483330	G	A		Obsl1	Obsl1_FOR	TGTAGGTGCCCTGGTCC	Obsl1_REV	GGAGTGGAGGTGTCGTAG
chr1_58533359	A	C	*	Orc2l	Orc2I_FOR	TAGGGCTTACAATGATAACTTACTG	Orc2I_REV	CCACTAAGAACTTTGTCTCTCTTG
chr14_66432784	T	A	*	Pbk	Pbk_FOR	GAGCGGAACAAAGACAGTG	Pbk_REV	TGCCACCACCACCTCAG
chr18_37915837	G	C	*	Pcdhga11	Pcdhga_FOR	CAGGACAGATCCGATACTC	Pcdhga_REV	ATTTCCAAATTCAGCATGCAGG
chr5_53152169	G	A	*	Pi4k2b	Pi42kb_FOR	CATTTCACTGGGCTTGGCTT	Pi42kb_REV	TATTGGCCACTCGAAACGAC
chr9_92497872	T	G	*	Plod2	Plod2_FOR	CAGTCCTCTCTTTCAGTTGAC	Plod2_REV	TGAACACGAACATACCACGG
chr1_95249164	T	C	*	Ppp1r7	Ppp1r7_FOR	CTGCAGGTTGCCTTCACTG	Ppp1r7_REV	GGCACCTACCCGAATCC
chr11_100819971	T	C	*	Ptrf	Ptrf_FOR	TGCGAGTCCTGCTCAGTC	Ptrf_REV	CTGTCTACAAGGTGCCGC
chr10_57955640	A	T	*	Ranbp2	Ranbp2_FOR	CCTCCACTCCTTATAACAGATG	Ranbp2_REV	CCTAGAGGTTCACCATCCG
chr7_52382882	G	C	*	Rpl13a	Rpl13a_FOR	CACCTTCCGGCCTAGAG	Rpl13a_REV	GGGTAGTAGGCATCCTGAC
chr3_90319863	C	G	*	S100a13	S100a13_FOR	GACACTCCAAAAGGGCACTC	S100a13_REV	CAACCTTGAGCAAATGAGGC
chr5_124854312	G	T	*	Sbno1	Sbno1_FOR	CTATTGTCCGGCCTTTACC	Sbno1_REV	GAGCCACCTCACGAGTTTG
chr9_107501364	A	C	*	Sema3b	Sema3b_FOR	CATGCATCCGTCTGTTGCG	Sema3b_REV	TTTGCGTCGCGGTTGAAC
chr19_6121410	T	C	*	Snx15	Snx15_FOR	CCCCTTAGTTCCGCTACC	Snx15_REV	CCTCTGGTCTCTCCTCAG
chr2_144078226	C	T	*	Snx5	Snx5_FOR	CTGCATTAGCCTTCAGCAC	Snx5_REV	CTTCAAACGGAAGAGAGTGGC
chr6_113006023	C	G	*	Thumpd3	Thumpd3_FOR	AGCATGCCAGCAGCACTTC	Thumpd3_REV	CCATCTCCCCAGCCAC
chr19_41306867	A	G	*	Tm9sf3	Tm9sf3_FOR	CCCAATAGGAGGGGACTC	Tm9sf3_REV	TGTGTGGCACTGCATTCTTCAT
chr6_29515842	C	G	*	Tnpo3	Tnpo3_FOR	CGCGACAAACGGAACAAATG	Tnpo3_REV	CATACATCAGGCTGGCTTCA
chr11_69401880	A	G	*	Trp53	Trp53_FOR	TTCCCCACCTTGACACCTG	Trp53_REV	CACGACCTCCGTCATGTG
chr8_125945433	G	C	*	Tubb3	Tubb3_FOR	CATCTCGGAGCAGTTCACAG	Tubb3_REV	CCTAATGAGCTGGTGAGAAG
chr9_106087130	A	C	*	Wdr82	Wdr82_FOR	TGATGTGTGTGAAGTGTGGG	Wdr82_REV	CACATTTGGGGTGAGCTGA
chr8_110078986	G	A	*	Wwp2	Wwp2_FOR	ACCCGAGGCGTGGAAG	Wwp2_REV	TGTGGGACTTGGTGTGCG
chr10_121038378	A	C		Xpot	Xpot_FOR	CAAAGCCTTGGGTTCTTGTTC	Xpot_REV	ATGCGTGCTTCCGGTTG

## Sheet: Neagtive control
Forward primer name	Sequence	Reverse primer name	Sequence
F_chr18_37112554	TGAAATGGAATTTTCCTGGGGAA	R_chr18_37112554	GTCGATCCGAGAATTCACAAAC
F_chr11_58913403	CTTCTTCCCGTCCTTGAAC	R_chr11_58913403	CACCCATCTAGACCCCTT
F_chr10_80640857	GTCCTCTCTGTGACATGCTT	R_chr10_80640857	AGGCTTACCAGACACACAGT
F_chr7_148824837	CCAGTGGTCATAAGTGAGTTG	R_chr7_148824837	ACCAACCACTGAGGGACTTAA
F_chr7_148824843	GTTGGTAGTAGCTGGAATTGGT	R_chr7_148824843	TTATCTGTGACACCAACCACTG
F_chr13_94157628	TGAGCTAGCTACCCTCAAAG	R_chr13_94157628	GATAACCAAAGAATAACCCCAGA
F_chr12_86631814	TGTGGACGATCGTTTCTTTCC	R_chr12_86631814	TCCGTCCTACACTACCCCA
F_chr18_36842647	CAGTGCTTGTGGTGCTGAA	R_chr18_36842647	AAGTGAGTGGAGGTGGTCAA
F_chr15_75934489	GAGGTTCTCGTGAGTGTTGG	R_chr15_75934489	GGTACACGGACCCCTAC
F_chr14_52030732	AGGTGTAACTGTGTGTGTGATG	R_chr14_52030732	ATTGGTTTATCAACTGCCCCAA
F_chr7_16742539	GCCTAACACAATGGAGCTGT	R_chr7_16742539	CCAATGACCAGGATGCAGAC
F_chr7_28095570	TGCACCACTAACCCAATCCT	R_chr7_28095570	GTCGCGAGTGCTACTTTGAT
F_chr2_167469647	GGATTTGGCAGATGGCTTCA	R_chr2_167469647	TGTGTGCTCCACCTTCTTCT
F_chr5_3693101	ACTGAGTCTTCTGGTGGCA	R_chr5_3693101	AGTGACCCATTTTCAACTGACA
F_chr5_33081463	CTTCCCAGCCTTTATTCCCT	R_chr5_33081463	CCTTCAAAACTCTGTCTCCTCC
F_chr3_104588798	GGCGTCTCCCAAACAACAA	R_chr3_104588798	TCCATCTGGTTTATTTGCCAGTT
F_chr2_104061310	ACGAGGCTGTGATGATGTTC	R_chr2_104061310	AATCCACCCAACAACCTGTG
F_chr18_86643187	ACTTTGTGGCGGTCTATGAC	R_chr18_86643187	ATGAAGAGAGCCCCATTAGCA
F_chr10_122550683	CTCTCCTATGGCTTCTTGCA	R_chr10_122550683	GATACCGTAGCAGCTGTGAT
F_chr14_52033002	TCATTGGTGGAAACTGTCATGATT	R_chr14_52033002	GTTTGCAGTGTACATCTACGAAG
F_chr4_133758552	TTCCAGATGACAGGATGGCA	R_chr4_133758552	TCTGAGGACCGTTGTGCTTA
F_chr10_127434794	CTATGGAGAAGCTGTTAGCAAATG	R_chr10_127434794	AAGTATGTCTTCATCACGGGC
F_chr19_46782251	CCAACTCTGGGTAGCCCA	R_chr19_46782251	CGTGGTTTGGCCTGGC
F_chr5_26430675	CTTGTTCATGGATCCCTCGG	R_chr5_26430675	CAGTCTCTTGGTGGTGTCAC
F_chr17_19830896	AAGATGTATACCAGTGTGTGAAGT	R_chr17_19830896	GCAAAATGTAACTGAGAGCTCG
F_chr7_31709076	CCACTAAGGACCACCCTCTT	R_chr7_31709076	CTAGACAGCCACCACACAAG
F_chr7_31709153	TGGCTCTCCCACCACAAT	R_chr7_31709153	ACTTATCTCTCCCGCCTGTT
F_chr7_112123729	CTTACCCCATAGATCACAGGA	R_chr7_112123729	TCATGTTTGGTCTTAGCAACATTG
F_chr7_114250246	GATGGATGAGAGCCTGTGGA	R_chr7_114250246	TGCAGGCAAATCAGACACAG
F_chr7_114250247	GATGGATGAGAGCCTGTGGA	R_chr7_114250247	TGCAGGCAAATCAGACACAG
F_chr7_116024226	CAAGCTCCTCAACAAATCAACC	R_chr7_116024226	GCCTCTCATCTCACCTCTGT
F_chr7_147652789	ATACTGTCCTGTAGTCCCAC	R_chr7_147652789	GAGTTTGTCCAGGAACCCAG

## Sheet: medium FDR
ID	forward_ID	forward	reverse_ID	reverse
chr16_43871851	FOR_chr16_43871851	GCAGGAAGGACATAATCAAGACATG	REV_chr16_43871851	AGTTCATGCAAACAGAAAGTCTCAG
chr4_138990032	FOR_chr4_138990032	TTTTTCTGCTCTTTGTAGTCAGTGG	REV_chr4_138990032	TTCAATATCCGTCATTCAGGACAGT
chr13_21575765	FOR_chr13_21575765	CTTCCTTGCAAAGCATAATAAACGC	REV_chr13_21575765	AATAAAGGTCTTCCCACAGTCTTCA
chr1_154671387	FOR_chr1_154671387	AGCACACTCTATGATAATGCTCACA	REV_chr1_154671387	GAAGTGTTCATTCCTTACTGTCAGC
chr4_151534479	FOR_chr4_151534479	GAGTGACCATGCTACATGCTCATC	REV_chr4_151534479	CTGTGAAATATCCAGGAACCTACCA
chr7_110709903	FOR_chr7_110709903	GCAATAACTGTAATGCATCGGATCA	REV_chr7_110709903	ACAATCATGTGTACGGTGAAATTGA
chr19_37061107	FOR_chr19_37061107	TACAGCAGTTAGATAGTAAACGGCA	REV_chr19_37061107	CCTTTAGAATTTTCCTGGCCACTTT
chr7_125321912	FOR_chr7_125321912	TCTGTCAATCGAATCCTAAGGGATC	REV_chr7_125321912	TGTGGTAAAGTACTTGAAGCAAACC
chr17_30823394	FOR_chr17_30823394	TAAAGGGAAAGGGAGCCATTTCTTA	REV_chr17_30823394	GGTCAATGACTTGATATGTCTGCTG
chr1_187235083	FOR_chr1_187235083	ATAAACAAATGAGGTGTGTGCCATT	REV_chr1_187235083	GATTCTTCTCTTTCTCTAACGCAGC
chr5_138038194	FOR_chr5_138038194	GGAAAATGAGTACAAATCCCAGGTG	REV_chr5_138038194	CTCTCTCTCTCTCCCACCTTCAG
chr2_92208001	FOR_chr2_92208001	CTTTGCGTTAGAGTTCACATCTCAG	REV_chr2_92208001	AGGCTATCTTGAATGTAAGAGGGTC
chr6_22974725	FOR_chr6_22974725	TTTCTTTTCTCATTTGTCGTGTGCT	REV_chr6_22974725	TATCTGTTCTTGTGCTTGTTGTCTG
chr2_111098015	FOR_chr2_111098015	GCATCATTTCTATTGGCACCTTCTT	REV_chr2_111098015	TTTGCAGGCTTATTCAGGACATTTT
chr5_82075711	FOR_chr5_82075711	TGTTTTCCAATTGTGTTTCAGGGAT	REV_chr5_82075711	GGAAACTGAACTTAGTGTGCAAGAA
chr2_26092599	FOR_chr2_26092599	TTGAAGTCGGTGTTCTGAGCTG	REV_chr2_26092599	GGGATCCAGGAGCTTATGCG
chr2_54732483	FOR_chr2_54732483	AGGAGAACCTGCAGATTTAACTAGG	REV_chr2_54732483	CAAGATTCTCTCCACCCCAGATATC
chr12_29334504	FOR_chr12_29334504	TCTAAGAAACCGAAGACACAATCCT	REV_chr12_29334504	CTTTGGGAGGATTTGACTACAACAC
chr15_101293985	FOR_chr15_101293985	CTCATTGACAGAAACGGTGGTGATG	REV_chr15_101293985	AACCCCTATGAAGCTGCCATAAATA
chr7_13167757	FOR_chr7_13167757	CACAAAGAAAGAGAGATCAGGAGGA	REV_chr7_13167757	CCTATTCTAACCCTGTTCACCAAGA
chr9_109778460	FOR_chr9_109778460	CTCCACGGAGTTTGTTTGGATTTAA	REV_chr9_109778460	CAAACAGCATCTTCCCCGTG
chr11_109652955	FOR_chr11_109652955	ATCCCTGGACGTTTTCAGTTTTTAC	REV_chr11_109652955	ATATCAACAGGTATTCTCCACCTCC
chr8_73304303	FOR_chr8_73304303	CATTCATATCCACAGGCAGAGTTTC	REV_chr8_73304303	CTCCCTCACTGTTACCATGTCTG
chr5_104888830	FOR_chr5_104888830	GAAGAAAAGAACATGGCTCCTGC	REV_chr5_104888830	CTTCTTCTCCTTCCACCTCGTC
chr5_28493155	FOR_chr5_28493155	TTTCTGTGAAGTATGGAGGAGAAGG	REV_chr5_28493155	TTATCGATGAAGAAGTTGGTGATGC
chr10_116813996	FOR_chr10_116813996	CACATCCGCGTAAATGTCTATGTG	REV_chr10_116813996	GCAGTTTGAAAAGACAGTCTCTGAA
chr4_130037446	FOR_chr4_130037446	GAAATGTTAGAAGCCAATTGGTTGC	REV_chr4_130037446	GCACCTTCACAGAAGCCTATTTTAA
chr5_117565777	FOR_chr5_117565777	CACCTTCGTCGGACTCTCGG	REV_chr5_117565777	CTCACCTACCGTCTCGAGGA
chr17_32768504	FOR_chr17_32768504	TTTCTTTCCATCCATCCCTTTTTGG	REV_chr17_32768504	GAGCTACATAGACACACCCTGTAAT
chr9_98856812	FOR_chr9_98856812	AATCGGGGTTCCTCAACAACTC	REV_chr9_98856812	CAGGCCGTTGTAGGAGTTCAC
chr2_143814358	FOR_chr2_143814358	CTTTCTTGCTCTGACTTTGAACCC	REV_chr2_143814358	GAACCTCAAACCAAGGCAAGAAG
chr4_115001563	FOR_chr4_115001563	CATTTGGTCCTTTCATGAGTTGGAA	REV_chr4_115001563	GTCACATAGGAACTACGGAATCAGA
chr10_7309981	FOR_chr10_7309981	GAAGATAGAAGCACCGAAAGCTC	REV_chr10_7309981	CCCAGTAGCTCCGGCTCTAG
chr1_172898153	FOR_chr1_172898153	CAACTTCTTGGTATCCCATCTCCTC	REV_chr1_172898153	CTCTCCAAAATTGAGCAGATCTTCC
chr12_86315113	FOR_chr12_86315113	CTTGTAACTGCTGAGCCATTTACTC	REV_chr12_86315113	ACAAAAGCATGATACTCACACTTGG
chr5_87894456	FOR_chr5_87894456	TTAATCCACTCCTTCTGATTCTCCC	REV_chr5_87894456	AGATTTGGCTAATGCGAACCTATTG
chr2_87297807	FOR_chr2_87297807	AAATGTGTTTCTTCCTTATGCTGGG	REV_chr2_87297807	GGCAATGATTTTGGTATAAGAGGCA
chr16_59329155	FOR_chr16_59329155	TGATAAACTGATGAACACAGTGCAG	REV_chr16_59329155	TCATCTATGTCATCACTATGGTGGG
chr2_166401263	FOR_chr2_166401263	CATCTCTGCTGCTCTCTTCATACTC	REV_chr2_166401263	TTATTTTTCTGCAACTGGCTTTTGG
chr1_36996141	FOR_chr1_36996141	GGCAACCCACCTTCCTTCTC	REV_chr1_36996141	GAGACTGTGACTGACACTCTCG
chr4_106120272	FOR_chr4_106120272	CTCAAACTGCAGCTAAGGAAAGAAA	REV_chr4_106120272	TAGGGAAGGATACACAAATGGATGG
chr12_4107897	FOR_chr12_4107897	CTTTGCTCTGCCCTAGAAATAGTTG	REV_chr12_4107897	CTACTTATTTCAAGTCAGCTGAGCC
chr7_148823844	FOR_chr7_148823844	GTGGTCATAGGTGAGTTGGTAGTAG	REV_chr7_148823844	TTATCTGTGACACCAACTACTGAGG
chr13_49242591	FOR_chr13_49242591	CTCCTCCTGGTCCGACTCCA	REV_chr13_49242591	CTCGGAGCTGAGTGAAGCAG
chr11_78364095	FOR_chr11_78364095	CAAAGGTTTTGCAAAGGATTGGC	REV_chr11_78364095	TTCTAACCACGTAGCAGGCTTCTAT
